# Supplementary material for: Characterization of full-length transcriptome in Saccharum officinarum and molecular insights into tiller development
Source: BMC Plant Biol. 2021 May 22;21:228. doi: 10.1186/s12870-021-02989-5 (PMC8140441; doi:10.1186/s12870-021-02989-5)
Supplement: Supplementary file 1 — Additional file 1: Table S1. Alternative splicing events and isoforms identified in S. officinarum full-length transcriptome based on leaf sample library. Table S2. Alternative splicing events and isoforms identified in S. officinarum full-length transcriptome based on tiller bud sample library. Table S3. Gene annotation statistics. Table S4. Gene family statistics. Table S5. List of genes annotated as transcription factors (TF), transcriptional regulators (TRs) and protein kinases (PK). Table S6. Characterization of the simple sequence repeats in S. officinarum full-length transcriptome. Table S7. Characterization of lncRNAs in S. officinarum full-length transcriptome. LncRNAs highlighted in red are those commonly identified by the four software. Table S8. Statistics of Illumina RNA-seq in S. officinarum tiller bud over three growth stages. Table S9. Primer sequences of genes used for qRT-PCR validation of differentially expressed genes. [file 12870_2021_2989_MOESM1_ESM.xlsx]

## Sheet: Table S1
QueryName	SubjectName	Query hsp Start1	Query hsp End1	Query hsp Start2	Query hsp End2	Subject hsp Start1	Subject hsp End1	Subject hsp Start2	Subject hsp End2
transcript/25827 full_length_coverage=7;length=2016;num_subreads=60	gnl|BL_ORD_ID|2324 transcript/21510 full_length_coverage=2;length=2266;num_subreads=46	410	2014	59	411	657	2261	1	353
transcript/11026 full_length_coverage=3;length=3021;num_subreads=32	gnl|BL_ORD_ID|23812 transcript/8737 full_length_coverage=2;length=3190;num_subreads=29	2	2416	2417	3012	8	2451	2569	3190
transcript/34820 full_length_coverage=15;length=1522;num_subreads=60	gnl|BL_ORD_ID|9653 transcript/32727 full_length_coverage=2;length=1644;num_subreads=29	1	1374	1372	1515	1	1381	1501	1644
transcript/3703 full_length_coverage=2;length=3773;num_subreads=25	gnl|BL_ORD_ID|14716 transcript/2600 full_length_coverage=5;length=3983;num_subreads=60	1	2509	2507	3771	2	2515	2658	3927
transcript/25737 full_length_coverage=81;length=1954;num_subreads=60	gnl|BL_ORD_ID|24977 transcript/10725 full_length_coverage=3;length=3044;num_subreads=60	509	1953	7	511	1599	3044	2	510
transcript/16157 full_length_coverage=2;length=2627;num_subreads=28	gnl|BL_ORD_ID|26046 transcript/12638 full_length_coverage=2;length=2928;num_subreads=12	1	1481	1482	2627	6	1482	1629	2777
transcript/14333 full_length_coverage=3;length=2763;num_subreads=37	gnl|BL_ORD_ID|24725 transcript/10300 full_length_coverage=2;length=3093;num_subreads=60	122	2761	1	124	432	3092	14	134
transcript/1320 full_length_coverage=7;length=4278;num_subreads=60	gnl|BL_ORD_ID|593 transcript/886 full_length_coverage=2;length=4597;num_subreads=17	2021	4192	2	2026	2428	4596	1	2026
transcript/9966 full_length_coverage=3;length=3094;num_subreads=42	gnl|BL_ORD_ID|23327 transcript/7899 full_length_coverage=11;length=3286;num_subreads=60	303	3049	2	303	539	3285	9	310
transcript/9242 full_length_coverage=3;length=3179;num_subreads=27	gnl|BL_ORD_ID|24176 transcript/9348 full_length_coverage=2;length=3252;num_subreads=11	2	2088	2085	3138	1	2093	2199	3252
transcript/23753 full_length_coverage=10;length=2123;num_subreads=60	gnl|BL_ORD_ID|2151 transcript/21227 full_length_coverage=2;length=2275;num_subreads=37	371	2114	60	373	531	2275	1	311
transcript/8274 full_length_coverage=3;length=3312;num_subreads=19	gnl|BL_ORD_ID|22148 transcript/5837 full_length_coverage=3;length=3494;num_subreads=36	13	3108	3103	3306	2	3116	3243	3452
transcript/5586 full_length_coverage=2;length=3508;num_subreads=60	gnl|BL_ORD_ID|21511 transcript/4748 full_length_coverage=6;length=3620;num_subreads=60	2	3244	3244	3462	46	3295	3404	3620
transcript/6488 full_length_coverage=3;length=3415;num_subreads=59	gnl|BL_ORD_ID|21471 transcript/4681 full_length_coverage=6;length=3615;num_subreads=59	244	3405	2	248	475	3611	119	364
transcript/23528 full_length_coverage=5;length=2120;num_subreads=60	gnl|BL_ORD_ID|15061 transcript/3222 full_length_coverage=2;length=3884;num_subreads=9	95	2117	1	100	1752	3789	1	96
transcript/33248 full_length_coverage=5;length=1612;num_subreads=60	gnl|BL_ORD_ID|3740 transcript/23719 full_length_coverage=2;length=2134;num_subreads=22	574	1575	6	574	1133	2134	1	569
transcript/15316 full_length_coverage=18;length=2673;num_subreads=60	gnl|BL_ORD_ID|22718 transcript/6842 full_length_coverage=3;length=3380;num_subreads=60	118	1762	1762	2672	1	1643	2470	3380
transcript/16660 full_length_coverage=4;length=2600;num_subreads=51	gnl|BL_ORD_ID|27772 transcript/15590 full_length_coverage=4;length=2657;num_subreads=48	260	2540	45	261	388	2657	12	228
transcript/9717 full_length_coverage=29;length=2921;num_subreads=60	gnl|BL_ORD_ID|23755 transcript/8633 full_length_coverage=3;length=3216;num_subreads=28	1	2201	2198	2911	1	2194	2499	3211
transcript/19841 full_length_coverage=2;length=2382;num_subreads=23	gnl|BL_ORD_ID|28576 transcript/16954 full_length_coverage=2;length=2556;num_subreads=60	385	2318	4	386	628	2554	112	493
transcript/19205 full_length_coverage=2;length=1953;num_subreads=21	gnl|BL_ORD_ID|22640 transcript/6710 full_length_coverage=2;length=3322;num_subreads=16	1	1698	1697	1953	29	1740	2821	3077
transcript/10071 full_length_coverage=2;length=3102;num_subreads=59	gnl|BL_ORD_ID|23857 transcript/8811 full_length_coverage=8;length=3257;num_subreads=60	1	2302	2303	3101	1	2302	2437	3235
transcript/7905 full_length_coverage=2;length=3234;num_subreads=11	gnl|BL_ORD_ID|22444 transcript/6393 full_length_coverage=2;length=3424;num_subreads=32	1	1656	1653	3166	1	1635	1925	3424
transcript/14633 full_length_coverage=2;length=2722;num_subreads=16	gnl|BL_ORD_ID|26115 transcript/12755 full_length_coverage=2;length=2872;num_subreads=27	472	2722	92	472	613	2870	22	402
transcript/1128 full_length_coverage=6;length=4555;num_subreads=60	gnl|BL_ORD_ID|376 transcript/575 full_length_coverage=4;length=5010;num_subreads=38	266	4553	1	268	723	5010	199	469
transcript/31909 full_length_coverage=11;length=1676;num_subreads=60	gnl|BL_ORD_ID|29581 transcript/18701 full_length_coverage=2;length=2421;num_subreads=60	1	1261	1259	1676	1	1262	1904	2321
transcript/6295 full_length_coverage=2;length=3448;num_subreads=24	gnl|BL_ORD_ID|14574 transcript/2372 full_length_coverage=3;length=4024;num_subreads=60	2	2980	2980	3447	129	3108	3554	4020
transcript/4882 full_length_coverage=4;length=3552;num_subreads=60	gnl|BL_ORD_ID|15468 transcript/3917 full_length_coverage=7;length=3733;num_subreads=60	2	2329	2328	3552	21	2348	2499	3726
transcript/6042 full_length_coverage=4;length=3462;num_subreads=60	gnl|BL_ORD_ID|21471 transcript/4681 full_length_coverage=6;length=3615;num_subreads=59	232	3368	1	236	475	3611	124	364
transcript/9635 full_length_coverage=2;length=3168;num_subreads=30	gnl|BL_ORD_ID|23574 transcript/8339 full_length_coverage=2;length=3264;num_subreads=18	2	2784	2783	3167	25	2778	2880	3261
transcript/17937 full_length_coverage=25;length=2451;num_subreads=60	gnl|BL_ORD_ID|27845 transcript/15718 full_length_coverage=18;length=2654;num_subreads=60	2	2271	2268	2450	36	2303	2456	2638
transcript/10162 full_length_coverage=5;length=2947;num_subreads=41	gnl|BL_ORD_ID|24950 transcript/10664 full_length_coverage=16;length=3005;num_subreads=60	1274	2923	10	1279	1362	3003	2	1261
transcript/20010 full_length_coverage=8;length=2346;num_subreads=60	gnl|BL_ORD_ID|21615 transcript/4911 full_length_coverage=4;length=3598;num_subreads=42	497	2280	7	500	1812	3597	6	505
transcript/36733 full_length_coverage=11;length=1399;num_subreads=60	gnl|BL_ORD_ID|11071 transcript/34766 full_length_coverage=2;length=1522;num_subreads=60	11	1228	1226	1397	7	1228	1346	1518
transcript/21182 full_length_coverage=2;length=2362;num_subreads=15	gnl|BL_ORD_ID|14726 transcript/2617 full_length_coverage=2;length=3869;num_subreads=10	1	2166	2169	2361	1305	3476	3583	3774
transcript/850 full_length_coverage=4;length=4673;num_subreads=51	gnl|BL_ORD_ID|491 transcript/732 full_length_coverage=3;length=4708;num_subreads=58	24	2418	2414	4616	2	2395	2495	4694
transcript/1561 full_length_coverage=2;length=4271;num_subreads=54	gnl|BL_ORD_ID|684 transcript/1035 full_length_coverage=2;length=4509;num_subreads=43	2	4024	4024	4271	50	4065	4229	4475
transcript/38822 full_length_coverage=7;length=1272;num_subreads=60	gnl|BL_ORD_ID|7404 transcript/29270 full_length_coverage=2;length=1809;num_subreads=39	264	1270	4	268	687	1696	2	265
transcript/2395 full_length_coverage=11;length=4040;num_subreads=60	gnl|BL_ORD_ID|904 transcript/1395 full_length_coverage=30;length=4329;num_subreads=60	150	4016	1	151	459	4328	1	151
transcript/9900 full_length_coverage=5;length=2933;num_subreads=34	gnl|BL_ORD_ID|25576 transcript/11794 full_length_coverage=2;length=2959;num_subreads=18	1260	2927	1	1265	1344	2957	1	1239
transcript/36697 full_length_coverage=2;length=1429;num_subreads=19	gnl|BL_ORD_ID|2628 transcript/22000 full_length_coverage=2;length=2143;num_subreads=15	563	1402	9	566	1305	2139	637	1202
transcript/177 full_length_coverage=2;length=5992;num_subreads=7	gnl|BL_ORD_ID|83 transcript/116 full_length_coverage=2;length=6232;num_subreads=8	580	5989	5	582	709	6116	6	584
transcript/22672 full_length_coverage=3;length=2198;num_subreads=60	gnl|BL_ORD_ID|1268 transcript/19796 full_length_coverage=2;length=2407;num_subreads=10	250	2195	38	251	433	2374	2	217
transcript/10226 full_length_coverage=2;length=3098;num_subreads=35	gnl|BL_ORD_ID|21645 transcript/4955 full_length_coverage=8;length=3588;num_subreads=60	119	1613	1612	3098	2	1496	2062	3553
transcript/10336 full_length_coverage=2;length=3075;num_subreads=60	gnl|BL_ORD_ID|23461 transcript/8150 full_length_coverage=4;length=3265;num_subreads=60	369	3072	5	369	499	3197	1	368
transcript/13371 full_length_coverage=11;length=2845;num_subreads=60	gnl|BL_ORD_ID|642 transcript/972 full_length_coverage=3;length=4572;num_subreads=29	17	2579	2577	2845	3	2542	3738	4006
transcript/19593 full_length_coverage=4;length=2457;num_subreads=48	gnl|BL_ORD_ID|25219 transcript/11153 full_length_coverage=2;length=2997;num_subreads=60	100	1412	1411	2456	2	1310	1830	2874
transcript/20963 full_length_coverage=3;length=2301;num_subreads=51	gnl|BL_ORD_ID|28746 transcript/17262 full_length_coverage=2;length=2545;num_subreads=22	653	2299	74	652	808	2455	1	581
transcript/1122 full_length_coverage=9;length=4530;num_subreads=60	gnl|BL_ORD_ID|450 transcript/675 full_length_coverage=2;length=4667;num_subreads=11	36	3705	3703	4427	1	3710	3933	4664
transcript/9388 full_length_coverage=2;length=3153;num_subreads=20	gnl|BL_ORD_ID|21945 transcript/5487 full_length_coverage=43;length=3459;num_subreads=60	420	3153	7	420	517	3229	2	415
transcript/13688 full_length_coverage=2;length=2830;num_subreads=16	gnl|BL_ORD_ID|24263 transcript/9495 full_length_coverage=5;length=3169;num_subreads=60	2	2173	2174	2830	17	2187	2348	3004
transcript/3061 full_length_coverage=3;length=3878;num_subreads=41	gnl|BL_ORD_ID|14543 transcript/2324 full_length_coverage=14;length=4056;num_subreads=60	194	3878	1	195	372	4056	1	195
transcript/2035 full_length_coverage=2;length=4129;num_subreads=55	gnl|BL_ORD_ID|904 transcript/1395 full_length_coverage=30;length=4329;num_subreads=60	302	4129	3	302	459	4289	2	300
transcript/19651 full_length_coverage=4;length=2361;num_subreads=46	gnl|BL_ORD_ID|26949 transcript/14183 full_length_coverage=7;length=2763;num_subreads=60	243	2361	3	244	640	2758	4	245
transcript/2424 full_length_coverage=45;length=3978;num_subreads=60	gnl|BL_ORD_ID|14446 transcript/2158 full_length_coverage=3;length=4098;num_subreads=25	356	3951	19	356	499	4097	25	369
transcript/31780 full_length_coverage=3;length=1657;num_subreads=60	gnl|BL_ORD_ID|27154 transcript/14534 full_length_coverage=4;length=2686;num_subreads=51	379	1654	4	381	1411	2686	1	378
transcript/2897 full_length_coverage=2;length=3774;num_subreads=17	gnl|BL_ORD_ID|14617 transcript/2436 full_length_coverage=7;length=4019;num_subreads=60	2	2122	2121	3758	120	2222	2322	3957
transcript/15646 full_length_coverage=2;length=2672;num_subreads=44	gnl|BL_ORD_ID|26431 transcript/13302 full_length_coverage=2;length=2876;num_subreads=11	235	2670	1	238	440	2875	5	243
transcript/5252 full_length_coverage=2;length=3580;num_subreads=20	gnl|BL_ORD_ID|14477 transcript/2210 full_length_coverage=2;length=4066;num_subreads=41	342	3580	3	342	629	3894	42	381
transcript/5991 full_length_coverage=2;length=3468;num_subreads=57	gnl|BL_ORD_ID|21424 transcript/4608 full_length_coverage=2;length=3627;num_subreads=60	186	3468	11	186	335	3614	2	177
transcript/30994 full_length_coverage=3;length=1718;num_subreads=60	gnl|BL_ORD_ID|5228 transcript/25991 full_length_coverage=29;length=1943;num_subreads=60	1	1262	1259	1710	1	1262	1485	1936
transcript/23954 full_length_coverage=5;length=2090;num_subreads=60	gnl|BL_ORD_ID|2874 transcript/22375 full_length_coverage=8;length=2196;num_subreads=60	1	1243	1242	2064	1	1244	1371	2195
transcript/22321 full_length_coverage=6;length=2184;num_subreads=60	gnl|BL_ORD_ID|1591 transcript/20324 full_length_coverage=2;length=2360;num_subreads=60	552	2182	9	552	723	2352	2	546
transcript/7827 full_length_coverage=6;length=3296;num_subreads=60	gnl|BL_ORD_ID|22347 transcript/6214 full_length_coverage=20;length=3485;num_subreads=60	2	2775	2775	3293	22	2795	2960	3479
transcript/37608 full_length_coverage=2;length=1344;num_subreads=60	gnl|BL_ORD_ID|8058 transcript/30276 full_length_coverage=2;length=1758;num_subreads=32	136	1317	2	138	257	1462	5	133
transcript/16383 full_length_coverage=2;length=2599;num_subreads=39	gnl|BL_ORD_ID|26228 transcript/12956 full_length_coverage=3;length=2824;num_subreads=37	277	2599	44	279	420	2739	1	236
transcript/12345 full_length_coverage=2;length=2908;num_subreads=14	gnl|BL_ORD_ID|24851 transcript/10507 full_length_coverage=9;length=3088;num_subreads=60	1	2068	2063	2906	61	2131	2232	3076
transcript/36090 full_length_coverage=2;length=1449;num_subreads=30	gnl|BL_ORD_ID|24746 transcript/10334 full_length_coverage=3;length=3140;num_subreads=25	165	1449	3	167	1819	3102	50	215
transcript/6812 full_length_coverage=2;length=3385;num_subreads=35	gnl|BL_ORD_ID|15108 transcript/3296 full_length_coverage=2;length=3835;num_subreads=33	17	2106	2104	3384	2	2086	2531	3818
transcript/11455 full_length_coverage=7;length=3009;num_subreads=60	gnl|BL_ORD_ID|23816 transcript/8742 full_length_coverage=2;length=3216;num_subreads=9	626	2988	76	627	864	3214	9	557
transcript/8680 full_length_coverage=19;length=3203;num_subreads=60	gnl|BL_ORD_ID|22420 transcript/6354 full_length_coverage=2;length=3432;num_subreads=24	14	2299	2298	3177	23	2296	2552	3431
transcript/24388 full_length_coverage=2;length=2086;num_subreads=43	gnl|BL_ORD_ID|3115 transcript/22746 full_length_coverage=3;length=2287;num_subreads=45	103	1119	1118	2086	90	1106	1318	2286
transcript/19136 full_length_coverage=3;length=2451;num_subreads=11	gnl|BL_ORD_ID|27075 transcript/14400 full_length_coverage=6;length=2663;num_subreads=60	153	2449	1	157	271	2565	2	158
transcript/3462 full_length_coverage=20;length=3795;num_subreads=60	gnl|BL_ORD_ID|15335 transcript/3700 full_length_coverage=3;length=3811;num_subreads=28	1550	3639	1	1550	1721	3810	1	1549
transcript/25640 full_length_coverage=2;length=1999;num_subreads=35	gnl|BL_ORD_ID|3781 transcript/23788 full_length_coverage=6;length=2119;num_subreads=60	1	1150	1148	1994	2	1154	1261	2108
transcript/21542 full_length_coverage=10;length=2213;num_subreads=60	gnl|BL_ORD_ID|29444 transcript/18452 full_length_coverage=2;length=2458;num_subreads=34	1	1397	1394	2179	1	1394	1677	2458
transcript/7012 full_length_coverage=2;length=3375;num_subreads=17	gnl|BL_ORD_ID|642 transcript/972 full_length_coverage=3;length=4572;num_subreads=29	2	2544	2542	3374	3	2542	3738	4569
transcript/17480 full_length_coverage=3;length=2521;num_subreads=60	gnl|BL_ORD_ID|27004 transcript/14283 full_length_coverage=2;length=2754;num_subreads=60	118	1349	1348	2518	2	1233	1581	2752
transcript/5680 full_length_coverage=2;length=3530;num_subreads=22	gnl|BL_ORD_ID|1028 transcript/1616 full_length_coverage=6;length=4283;num_subreads=55	1	2409	2407	3530	1	2408	3090	4214
transcript/28252 full_length_coverage=51;length=1871;num_subreads=60	gnl|BL_ORD_ID|4083 transcript/24268 full_length_coverage=7;length=2069;num_subreads=60	142	1853	1	142	251	1961	1	142
transcript/3703 full_length_coverage=2;length=3773;num_subreads=25	gnl|BL_ORD_ID|14480 transcript/2217 full_length_coverage=9;length=4084;num_subreads=60	1	2509	2507	3771	142	2651	2793	4055
transcript/28535 full_length_coverage=10;length=1814;num_subreads=60	gnl|BL_ORD_ID|4958 transcript/25592 full_length_coverage=6;length=2008;num_subreads=60	1	1019	1020	1813	5	1023	1214	2007
transcript/9468 full_length_coverage=4;length=3135;num_subreads=60	gnl|BL_ORD_ID|21080 transcript/4003 full_length_coverage=4;length=3643;num_subreads=26	1	2261	2259	3135	1	2261	2767	3643
transcript/19205 full_length_coverage=2;length=1953;num_subreads=21	gnl|BL_ORD_ID|22317 transcript/6162 full_length_coverage=2;length=3488;num_subreads=22	1	1698	1697	1953	59	1745	2832	3088
transcript/23663 full_length_coverage=2;length=2125;num_subreads=44	gnl|BL_ORD_ID|28286 transcript/16467 full_length_coverage=2;length=2590;num_subreads=44	516	2123	7	516	1001	2588	1	506
transcript/4409 full_length_coverage=6;length=3677;num_subreads=60	gnl|BL_ORD_ID|15026 transcript/3154 full_length_coverage=2;length=3878;num_subreads=18	258	3676	2	258	404	3821	45	301
transcript/15351 full_length_coverage=4;length=2651;num_subreads=56	gnl|BL_ORD_ID|25183 transcript/11093 full_length_coverage=2;length=3021;num_subreads=28	10	1928	1927	2651	6	1935	2146	2859
transcript/16759 full_length_coverage=13;length=2574;num_subreads=60	gnl|BL_ORD_ID|26668 transcript/13714 full_length_coverage=2;length=2793;num_subreads=28	206	2572	1	211	395	2760	1	217
transcript/22213 full_length_coverage=3;length=2205;num_subreads=51	gnl|BL_ORD_ID|22454 transcript/6405 full_length_coverage=13;length=3371;num_subreads=60	1	1876	1875	2204	1	1876	3040	3369
transcript/6782 full_length_coverage=5;length=3434;num_subreads=45	gnl|BL_ORD_ID|15356 transcript/3733 full_length_coverage=3;length=3790;num_subreads=22	228	3433	2	230	550	3787	56	284
transcript/14092 full_length_coverage=5;length=2796;num_subreads=60	gnl|BL_ORD_ID|24113 transcript/9249 full_length_coverage=2;length=3146;num_subreads=28	13	1531	1530	2747	4	1521	1930	3145
transcript/38433 full_length_coverage=2;length=1295;num_subreads=60	gnl|BL_ORD_ID|11142 transcript/34877 full_length_coverage=5;length=1591;num_subreads=60	620	1295	9	622	886	1558	44	658
transcript/501 full_length_coverage=25;length=4976;num_subreads=60	gnl|BL_ORD_ID|270 transcript/413 full_length_coverage=4;length=5307;num_subreads=38	2	4017	4017	4956	55	4066	4369	5307
transcript/12971 full_length_coverage=2;length=2761;num_subreads=16	gnl|BL_ORD_ID|23337 transcript/7919 full_length_coverage=2;length=3298;num_subreads=21	1	2499	2496	2757	494	2931	3036	3288
transcript/33550 full_length_coverage=54;length=1554;num_subreads=60	gnl|BL_ORD_ID|2774 transcript/22224 full_length_coverage=2;length=2210;num_subreads=30	387	1553	64	390	1044	2210	1	328
transcript/15667 full_length_coverage=4;length=2650;num_subreads=60	gnl|BL_ORD_ID|24074 transcript/9183 full_length_coverage=2;length=3158;num_subreads=31	2	2149	2147	2649	80	2218	2407	2909
transcript/19136 full_length_coverage=3;length=2451;num_subreads=11	gnl|BL_ORD_ID|28088 transcript/16130 full_length_coverage=28;length=2611;num_subreads=60	153	2449	1	157	270	2573	1	157
transcript/38197 full_length_coverage=10;length=1286;num_subreads=60	gnl|BL_ORD_ID|3047 transcript/22639 full_length_coverage=2;length=2185;num_subreads=55	139	1254	2	141	1069	2185	8	151
transcript/4095 full_length_coverage=2;length=3710;num_subreads=18	gnl|BL_ORD_ID|14753 transcript/2669 full_length_coverage=2;length=3973;num_subreads=46	1	3206	3202	3702	2	3206	3467	3967
transcript/28238 full_length_coverage=2;length=1867;num_subreads=60	gnl|BL_ORD_ID|4523 transcript/24933 full_length_coverage=2;length=2047;num_subreads=24	1	1263	1263	1866	1	1266	1452	2046
transcript/340 full_length_coverage=4;length=5382;num_subreads=49	gnl|BL_ORD_ID|52 transcript/72 full_length_coverage=2;length=6397;num_subreads=33	384	5338	2	386	1439	6396	7	391
transcript/3514 full_length_coverage=2;length=3802;num_subreads=35	gnl|BL_ORD_ID|1035 transcript/1630 full_length_coverage=64;length=4116;num_subreads=60	238	3802	1	239	478	4045	4	248
transcript/10466 full_length_coverage=9;length=3069;num_subreads=60	gnl|BL_ORD_ID|24615 transcript/10118 full_length_coverage=3;length=3120;num_subreads=38	1	1875	1874	3014	1	1876	1979	3119
transcript/11713 full_length_coverage=3;length=2958;num_subreads=56	gnl|BL_ORD_ID|23971 transcript/9006 full_length_coverage=44;length=3187;num_subreads=60	2	2267	2268	2957	53	2329	2444	3103
transcript/3775 full_length_coverage=5;length=3765;num_subreads=54	gnl|BL_ORD_ID|14890 transcript/2910 full_length_coverage=2;length=3965;num_subreads=21	16	3399	3397	3751	3	3318	3608	3965
transcript/10414 full_length_coverage=15;length=3080;num_subreads=60	gnl|BL_ORD_ID|14473 transcript/2204 full_length_coverage=2;length=4076;num_subreads=24	234	3061	14	236	1251	4076	204	421
transcript/13890 full_length_coverage=3;length=2808;num_subreads=60	gnl|BL_ORD_ID|24946 transcript/10659 full_length_coverage=3;length=3049;num_subreads=20	11	1481	1476	2806	2	1466	1741	3043
transcript/31322 full_length_coverage=2;length=1728;num_subreads=9	gnl|BL_ORD_ID|25372 transcript/11421 full_length_coverage=9;length=2974;num_subreads=60	1	1509	1505	1728	1	1501	2673	2898
transcript/5240 full_length_coverage=2;length=3266;num_subreads=35	gnl|BL_ORD_ID|14947 transcript/3009 full_length_coverage=2;length=3932;num_subreads=18	1	1666	1662	3221	10	1660	2376	3932
transcript/20515 full_length_coverage=17;length=2308;num_subreads=60	gnl|BL_ORD_ID|24624 transcript/10133 full_length_coverage=2;length=3084;num_subreads=35	553	2264	8	552	1372	3082	2	553
transcript/11184 full_length_coverage=6;length=3011;num_subreads=60	gnl|BL_ORD_ID|24041 transcript/9131 full_length_coverage=9;length=3129;num_subreads=60	1	2323	2322	3008	1	2323	2439	3127
transcript/6812 full_length_coverage=2;length=3385;num_subreads=35	gnl|BL_ORD_ID|15256 transcript/3552 full_length_coverage=7;length=3752;num_subreads=60	1	2106	2104	3313	1	2104	2549	3749
transcript/36889 full_length_coverage=7;length=1404;num_subreads=60	gnl|BL_ORD_ID|30191 transcript/19706 full_length_coverage=3;length=2374;num_subreads=41	180	1404	9	182	1141	2366	2	169
transcript/32800 full_length_coverage=2;length=1631;num_subreads=42	gnl|BL_ORD_ID|25814 transcript/12220 full_length_coverage=2;length=2936;num_subreads=16	1	1210	1208	1631	1	1209	2489	2913
transcript/773	gnl|BL_ORD_ID|808 transcript/1245 full_length_coverage=9;length=4424;num_subreads=60	26	3982	3984	4317	1	3961	4090	4422
transcript/24963 full_length_coverage=2;length=2036;num_subreads=42	gnl|BL_ORD_ID|24712 transcript/10282 full_length_coverage=3;length=3071;num_subreads=60	1	1479	1478	1994	165	1672	2533	3038
transcript/17394 full_length_coverage=2;length=2534;num_subreads=47	gnl|BL_ORD_ID|26023 transcript/12600 full_length_coverage=4;length=2911;num_subreads=51	1	1728	1724	2534	2	1726	1901	2712
transcript/14016 full_length_coverage=20;length=2786;num_subreads=60	gnl|BL_ORD_ID|26195 transcript/12898 full_length_coverage=2;length=2911;num_subreads=51	269	2786	2	269	386	2903	5	272
transcript/5926 full_length_coverage=2;length=3482;num_subreads=19	gnl|BL_ORD_ID|21167 transcript/4146 full_length_coverage=4;length=3758;num_subreads=45	2	3193	3193	3482	34	3225	3357	3643
transcript/4207 full_length_coverage=2;length=3687;num_subreads=24	gnl|BL_ORD_ID|14905 transcript/2931 full_length_coverage=5;length=3912;num_subreads=60	2	2956	2954	3687	42	2996	3173	3906
transcript/39543 full_length_coverage=3;length=1192;num_subreads=60	gnl|BL_ORD_ID|9265 transcript/32112 full_length_coverage=2;length=1661;num_subreads=43	385	1180	8	390	878	1661	3	380
transcript/33821 full_length_coverage=15;length=1579;num_subreads=60	gnl|BL_ORD_ID|28917 transcript/17551 full_length_coverage=2;length=2533;num_subreads=59	212	1569	43	214	1172	2531	2	173
transcript/12657 full_length_coverage=5;length=2930;num_subreads=60	gnl|BL_ORD_ID|23816 transcript/8742 full_length_coverage=2;length=3216;num_subreads=9	622	2929	74	623	864	3172	9	557
transcript/39476 full_length_coverage=7;length=1224;num_subreads=60	gnl|BL_ORD_ID|9298 transcript/32161 full_length_coverage=3;length=1683;num_subreads=35	157	1222	2	159	617	1669	1	158
transcript/8337 full_length_coverage=2;length=3293;num_subreads=10	gnl|BL_ORD_ID|14708 transcript/2588 full_length_coverage=2;length=3985;num_subreads=26	2	2458	2455	3249	97	2555	3191	3985
transcript/13823 full_length_coverage=2;length=2809;num_subreads=32	gnl|BL_ORD_ID|25716 transcript/12053 full_length_coverage=2;length=2928;num_subreads=18	1287	2808	1	1289	1407	2928	1	1288
transcript/4283 full_length_coverage=2;length=3593;num_subreads=17	gnl|BL_ORD_ID|451 transcript/676 full_length_coverage=2;length=4788;num_subreads=25	14	2836	2833	3576	2	2796	4045	4787
transcript/9795 full_length_coverage=70;length=3016;num_subreads=60	gnl|BL_ORD_ID|1028 transcript/1616 full_length_coverage=6;length=4283;num_subreads=55	2	2410	2407	3013	1	2409	3674	4282
transcript/21742 full_length_coverage=15;length=2233;num_subreads=60	gnl|BL_ORD_ID|30158 transcript/19649 full_length_coverage=4;length=2355;num_subreads=60	2	2030	2028	2232	6	2040	2148	2354
transcript/9795 full_length_coverage=70;length=3016;num_subreads=60	gnl|BL_ORD_ID|22101 transcript/5754 full_length_coverage=26;length=3517;num_subreads=60	2	2410	2407	3016	38	2446	2908	3517
transcript/3824 full_length_coverage=5;length=3730;num_subreads=60	gnl|BL_ORD_ID|15067 transcript/3233 full_length_coverage=2;length=3864;num_subreads=26	2	2084	2083	3650	4	2098	2297	3863
transcript/7103 full_length_coverage=2;length=3357;num_subreads=21	gnl|BL_ORD_ID|397 transcript/602 full_length_coverage=2;length=4872;num_subreads=16	215	3348	1	215	1649	4805	6	219
transcript/14578 full_length_coverage=2;length=2861;num_subreads=8	gnl|BL_ORD_ID|25576 transcript/11794 full_length_coverage=2;length=2959;num_subreads=18	1241	2855	11	1246	1344	2955	3	1239
transcript/31922 full_length_coverage=25;length=1590;num_subreads=60	gnl|BL_ORD_ID|30312 transcript/31642	195	1574	2	196	346	1723	23	232
transcript/20117 full_length_coverage=53;length=2251;num_subreads=60	gnl|BL_ORD_ID|29322 transcript/18241 full_length_coverage=5;length=2459;num_subreads=60	497	2250	6	496	707	2459	2	495
transcript/797 full_length_coverage=3;length=4685;num_subreads=60	gnl|BL_ORD_ID|536 transcript/799 full_length_coverage=2;length=4712;num_subreads=17	237	4684	132	239	260	4708	4	111
transcript/15167 full_length_coverage=3;length=2701;num_subreads=60	gnl|BL_ORD_ID|14892 transcript/2913 full_length_coverage=2;length=3885;num_subreads=24	394	2644	45	398	1636	3884	5	359
transcript/10533 full_length_coverage=2;length=3056;num_subreads=26	gnl|BL_ORD_ID|23092 transcript/7492 full_length_coverage=2;length=3338;num_subreads=21	154	3056	1	156	429	3338	79	234
transcript/9734 full_length_coverage=2;length=3116;num_subreads=12	gnl|BL_ORD_ID|23355 transcript/7945 full_length_coverage=3;length=3282;num_subreads=38	286	3111	1	288	449	3269	1	287
transcript/27425 full_length_coverage=23;length=1926;num_subreads=60	gnl|BL_ORD_ID|21056 transcript/3966 full_length_coverage=2;length=3720;num_subreads=43	624	1926	76	626	2325	3629	2	552
transcript/21127 full_length_coverage=2;length=2277;num_subreads=52	gnl|BL_ORD_ID|27896 transcript/15800 full_length_coverage=8;length=2664;num_subreads=56	1	1580	1580	2276	71	1631	1873	2569
transcript/31793 full_length_coverage=3;length=1651;num_subreads=60	gnl|BL_ORD_ID|23122 transcript/7548 full_length_coverage=2;length=3318;num_subreads=27	215	1647	34	218	1886	3318	2	187
transcript/26056 full_length_coverage=2;length=1975;num_subreads=27	gnl|BL_ORD_ID|2447 transcript/21706 full_length_coverage=7;length=2234;num_subreads=60	770	1973	87	775	1029	2233	2	692
transcript/1433 full_length_coverage=3;length=4336;num_subreads=60	gnl|BL_ORD_ID|559 transcript/835 full_length_coverage=2;length=4542;num_subreads=60	3	3952	3953	4336	2	3971	4159	4542
transcript/8313 full_length_coverage=3;length=3263;num_subreads=43	gnl|BL_ORD_ID|21378 transcript/4513 full_length_coverage=2;length=3652;num_subreads=34	1	2563	2559	3241	1	2579	2966	3650
transcript/14152 full_length_coverage=22;length=2690;num_subreads=60	gnl|BL_ORD_ID|22385 transcript/6285 full_length_coverage=3;length=3480;num_subreads=26	309	2620	48	312	1169	3480	1	265
transcript/16957 full_length_coverage=2;length=2652;num_subreads=9	gnl|BL_ORD_ID|22555 transcript/6566 full_length_coverage=3;length=3409;num_subreads=38	2	2318	2315	2651	409	2708	2950	3285
transcript/41845 full_length_coverage=3;length=1048;num_subreads=60	gnl|BL_ORD_ID|15743 transcript/39842 full_length_coverage=4;length=1196;num_subreads=60	167	1047	4	169	268	1149	1	167
transcript/14962 full_length_coverage=4;length=2703;num_subreads=56	gnl|BL_ORD_ID|952 transcript/1477 full_length_coverage=5;length=4294;num_subreads=51	1	1703	1698	2703	1	1702	3198	4203
transcript/3687 full_length_coverage=2;length=3779;num_subreads=31	gnl|BL_ORD_ID|14377 transcript/2054 full_length_coverage=15;length=4004;num_subreads=60	2	2030	2028	3778	5	2032	2171	3920
transcript/3655 full_length_coverage=2;length=3848;num_subreads=14	gnl|BL_ORD_ID|14617 transcript/2436 full_length_coverage=7;length=4019;num_subreads=60	2	2158	2157	3843	67	2222	2322	4009
transcript/25265 full_length_coverage=2;length=2033;num_subreads=22	gnl|BL_ORD_ID|2250 transcript/21393 full_length_coverage=4;length=2270;num_subreads=60	1	1057	1055	2032	1	1057	1284	2261
transcript/16476 full_length_coverage=2;length=2594;num_subreads=51	gnl|BL_ORD_ID|26765 transcript/13863 full_length_coverage=2;length=2792;num_subreads=57	1	1565	1566	2589	1	1573	1764	2786
transcript/42318 full_length_coverage=8;length=1025;num_subreads=60	gnl|BL_ORD_ID|25273 transcript/11240 full_length_coverage=2;length=3036;num_subreads=19	2	518	517	985	3	519	2568	3035
transcript/4262 full_length_coverage=2;length=3882;num_subreads=9	gnl|BL_ORD_ID|450 transcript/675 full_length_coverage=2;length=4667;num_subreads=11	1	3121	3119	3849	586	3710	3933	4664
transcript/14962 full_length_coverage=4;length=2703;num_subreads=56	gnl|BL_ORD_ID|1011 transcript/1587 full_length_coverage=27;length=4272;num_subreads=60	1	1703	1698	2703	1	1702	3198	4207
transcript/16157 full_length_coverage=2;length=2627;num_subreads=28	gnl|BL_ORD_ID|25222 transcript/11157 full_length_coverage=3;length=2974;num_subreads=54	1	1481	1482	2625	7	1486	1634	2775
transcript/14711 full_length_coverage=6;length=2733;num_subreads=60	gnl|BL_ORD_ID|24966 transcript/10698 full_length_coverage=10;length=3050;num_subreads=60	1	1767	1765	2609	1	1769	2205	3049
transcript/2121 full_length_coverage=3;length=4096;num_subreads=24	gnl|BL_ORD_ID|904 transcript/1395 full_length_coverage=30;length=4329;num_subreads=60	150	4096	1	151	382	4328	1	151
transcript/38947 full_length_coverage=2;length=1261;num_subreads=60	gnl|BL_ORD_ID|30295 transcript/26853	207	1260	24	208	925	1979	42	226
transcript/9931 full_length_coverage=9;length=3126;num_subreads=60	gnl|BL_ORD_ID|23958 transcript/8988 full_length_coverage=10;length=3143;num_subreads=60	209	3035	2	210	316	3143	9	210
transcript/9238 full_length_coverage=3;length=3157;num_subreads=28	gnl|BL_ORD_ID|14527 transcript/2288 full_length_coverage=2;length=4056;num_subreads=60	110	3147	1	111	1018	4056	111	221
transcript/36889 full_length_coverage=7;length=1404;num_subreads=60	gnl|BL_ORD_ID|1438 transcript/20072 full_length_coverage=3;length=2342;num_subreads=41	180	1404	4	182	1109	2334	2	170
transcript/645 full_length_coverage=10;length=4835;num_subreads=60	gnl|BL_ORD_ID|250 transcript/384 full_length_coverage=2;length=5399;num_subreads=15	2124	4816	141	2123	2707	5398	1	1998
transcript/25176 full_length_coverage=30;length=2049;num_subreads=60	gnl|BL_ORD_ID|25118 transcript/10981 full_length_coverage=2;length=3025;num_subreads=33	372	2049	41	375	1348	3025	2	336
transcript/1578 full_length_coverage=3;length=4264;num_subreads=40	gnl|BL_ORD_ID|690 transcript/1051 full_length_coverage=20;length=4471;num_subreads=60	37	3967	3966	4260	6	3952	4175	4469
transcript/21433 full_length_coverage=10;length=2251;num_subreads=60	gnl|BL_ORD_ID|21547 transcript/4803 full_length_coverage=17;length=3597;num_subreads=60	1	1931	1929	2248	1	1932	3275	3594
transcript/7661 full_length_coverage=7;length=3309;num_subreads=60	gnl|BL_ORD_ID|1003 transcript/1575 full_length_coverage=2;length=4346;num_subreads=22	268	3308	2	269	1329	4346	31	296
transcript/41599 full_length_coverage=37;length=1033;num_subreads=60	gnl|BL_ORD_ID|13637 transcript/38475 full_length_coverage=2;length=1297;num_subreads=50	151	1027	4	153	421	1297	1	150
transcript/5376 full_length_coverage=31;length=3546;num_subreads=60	gnl|BL_ORD_ID|14431 transcript/2134 full_length_coverage=2;length=4096;num_subreads=38	1276	3545	112	1280	1817	4096	4	1172
transcript/19016 full_length_coverage=2;length=2415;num_subreads=32	gnl|BL_ORD_ID|1187 transcript/1898 full_length_coverage=2;length=4207;num_subreads=20	2	2164	2164	2411	166	2334	3070	3318
transcript/5965 full_length_coverage=3;length=3462;num_subreads=28	gnl|BL_ORD_ID|21691 transcript/5041 full_length_coverage=13;length=3559;num_subreads=60	550	3462	57	551	602	3514	1	495
transcript/12352 full_length_coverage=2;length=2881;num_subreads=19	gnl|BL_ORD_ID|23864 transcript/8820 full_length_coverage=9;length=3204;num_subreads=60	2	2403	2403	2880	4	2404	2588	3064
transcript/16193 full_length_coverage=2;length=2625;num_subreads=18	gnl|BL_ORD_ID|22041 transcript/5658 full_length_coverage=2;length=3515;num_subreads=25	1	2363	2362	2625	1	2363	2526	2789
transcript/24016 full_length_coverage=2;length=2113;num_subreads=27	gnl|BL_ORD_ID|2579 transcript/21926 full_length_coverage=4;length=2226;num_subreads=45	166	2113	1	165	279	2224	1	165
transcript/5679 full_length_coverage=2;length=3613;num_subreads=7	gnl|BL_ORD_ID|808 transcript/1245 full_length_coverage=9;length=4424;num_subreads=60	1	3338	3338	3613	639	3962	4089	4360
transcript/10336 full_length_coverage=2;length=3075;num_subreads=60	gnl|BL_ORD_ID|23049 transcript/7415 full_length_coverage=8;length=3341;num_subreads=60	369	3074	5	369	497	3205	2	366
transcript/34270 full_length_coverage=2;length=1562;num_subreads=34	gnl|BL_ORD_ID|25053 transcript/10880 full_length_coverage=2;length=3039;num_subreads=25	223	1562	37	224	1671	3012	2	205
transcript/18875 full_length_coverage=7;length=2458;num_subreads=60	gnl|BL_ORD_ID|27189 transcript/14602 full_length_coverage=3;length=2736;num_subreads=47	1	1658	1657	2457	1	1656	1895	2695
transcript/12131 full_length_coverage=2;length=2927;num_subreads=54	gnl|BL_ORD_ID|24121 transcript/9261 full_length_coverage=4;length=3147;num_subreads=60	2	2525	2524	2927	5	2528	2744	3147
transcript/21108 full_length_coverage=13;length=2282;num_subreads=60	gnl|BL_ORD_ID|29927 transcript/19299 full_length_coverage=2;length=2403;num_subreads=29	10	2068	2065	2276	4	2062	2191	2402
transcript/19630 full_length_coverage=3;length=2356;num_subreads=60	gnl|BL_ORD_ID|23398 transcript/8036 full_length_coverage=2;length=3285;num_subreads=57	1	1349	1346	2355	9	1356	2275	3284
transcript/35754 full_length_coverage=7;length=1479;num_subreads=60	gnl|BL_ORD_ID|9936 transcript/33144 full_length_coverage=10;length=1579;num_subreads=60	328	1478	46	328	425	1577	2	282
transcript/7170 full_length_coverage=2;length=3410;num_subreads=11	gnl|BL_ORD_ID|21379 transcript/4516 full_length_coverage=55;length=3595;num_subreads=60	1	1763	1762	3410	2	1796	1933	3583
transcript/8881 full_length_coverage=2;length=3179;num_subreads=24	gnl|BL_ORD_ID|23070 transcript/7459 full_length_coverage=2;length=3326;num_subreads=28	2	2066	2062	3067	19	2099	2289	3299
transcript/19614 full_length_coverage=3;length=2380;num_subreads=35	gnl|BL_ORD_ID|28823 transcript/17395 full_length_coverage=2;length=2516;num_subreads=21	1	1914	1915	2378	1	1931	2051	2514
transcript/1282 full_length_coverage=2;length=4468;num_subreads=18	gnl|BL_ORD_ID|422 transcript/635 full_length_coverage=2;length=4809;num_subreads=31	305	4468	2	308	522	4685	42	343
transcript/32185 full_length_coverage=8;length=1668;num_subreads=60	gnl|BL_ORD_ID|7158 transcript/28898 full_length_coverage=6;length=1834;num_subreads=60	99	1616	1	101	315	1834	1	101
transcript/5261 full_length_coverage=2;length=3631;num_subreads=19	gnl|BL_ORD_ID|14854 transcript/2847 full_length_coverage=2;length=3934;num_subreads=27	284	3631	1	284	568	3915	127	403
transcript/6209 full_length_coverage=2;length=3439;num_subreads=14	gnl|BL_ORD_ID|15160 transcript/3381 full_length_coverage=3;length=3675;num_subreads=20	2	2013	2008	3439	6	2025	2154	3604
transcript/1253 full_length_coverage=20;length=4408;num_subreads=60	gnl|BL_ORD_ID|376 transcript/575 full_length_coverage=4;length=5010;num_subreads=38	99	4385	6	104	723	5010	102	201
transcript/9388 full_length_coverage=2;length=3153;num_subreads=20	gnl|BL_ORD_ID|22230 transcript/5999 full_length_coverage=12;length=3453;num_subreads=60	420	3153	8	420	534	3242	11	432
transcript/29785 full_length_coverage=14;length=1772;num_subreads=60	gnl|BL_ORD_ID|5310 transcript/26111 full_length_coverage=2;length=1973;num_subreads=42	1	1294	1292	1768	1	1258	1493	1971
transcript/10374 full_length_coverage=2;length=3119;num_subreads=35	gnl|BL_ORD_ID|23765 transcript/8652 full_length_coverage=2;length=3232;num_subreads=48	300	3091	16	301	438	3232	2	287
transcript/9592 full_length_coverage=80;length=3085;num_subreads=60	gnl|BL_ORD_ID|23594 transcript/8374 full_length_coverage=2;length=3249;num_subreads=16	1067	3023	1	1071	1291	3248	1	1078
transcript/28376 full_length_coverage=3;length=1847;num_subreads=60	gnl|BL_ORD_ID|2882 transcript/22388 full_length_coverage=5;length=2197;num_subreads=60	112	1824	1	112	485	2196	1	112
transcript/22139 full_length_coverage=2;length=2221;num_subreads=39	gnl|BL_ORD_ID|21247 transcript/4277 full_length_coverage=9;length=3670;num_subreads=60	490	2218	8	490	1890	3609	2	484
transcript/39220 full_length_coverage=2;length=1246;num_subreads=16	gnl|BL_ORD_ID|12271 transcript/36523 full_length_coverage=3;length=1413;num_subreads=50	360	1246	5	361	479	1364	1	363
transcript/1211 full_length_coverage=2;length=4427;num_subreads=23	gnl|BL_ORD_ID|310 transcript/476 full_length_coverage=2;length=5125;num_subreads=22	288	4425	1	291	985	5123	6	296
transcript/21374 full_length_coverage=2;length=2284;num_subreads=18	gnl|BL_ORD_ID|26653 transcript/13685 full_length_coverage=3;length=2854;num_subreads=26	1	1973	1972	2284	168	2142	2532	2844
transcript/24939 full_length_coverage=18;length=1962;num_subreads=60	gnl|BL_ORD_ID|26578 transcript/13539 full_length_coverage=3;length=2822;num_subreads=35	257	1962	3	261	1116	2820	18	273
transcript/17126 full_length_coverage=6;length=2546;num_subreads=60	gnl|BL_ORD_ID|14402 transcript/2091 full_length_coverage=2;length=4092;num_subreads=25	397	2495	6	399	1989	4091	2	397
transcript/21973 full_length_coverage=2;length=2243;num_subreads=38	gnl|BL_ORD_ID|29048 transcript/17759 full_length_coverage=2;length=2503;num_subreads=41	595	2240	62	598	749	2393	2	536
transcript/16832 full_length_coverage=14;length=2564;num_subreads=60	gnl|BL_ORD_ID|607 transcript/913 full_length_coverage=2;length=4637;num_subreads=10	426	2553	8	427	2507	4635	13	414
transcript/9558 full_length_coverage=3;length=3149;num_subreads=60	gnl|BL_ORD_ID|23263 transcript/7795 full_length_coverage=2;length=3301;num_subreads=16	192	3149	18	193	304	3300	34	196
transcript/2159 full_length_coverage=2;length=4088;num_subreads=26	gnl|BL_ORD_ID|857 transcript/1318 full_length_coverage=2;length=4389;num_subreads=48	18	2852	2852	3947	297	3134	3293	4388
transcript/11984 full_length_coverage=3;length=2931;num_subreads=45	gnl|BL_ORD_ID|25190 transcript/11111 full_length_coverage=2;length=3038;num_subreads=37	23	2425	2424	2926	12	2417	2534	3038
transcript/39606 full_length_coverage=3;length=1162;num_subreads=60	gnl|BL_ORD_ID|3409 transcript/23202 full_length_coverage=2;length=2139;num_subreads=46	193	1156	2	194	1175	2139	27	219
transcript/31701 full_length_coverage=3;length=1700;num_subreads=60	gnl|BL_ORD_ID|30215 transcript/19739 full_length_coverage=2;length=2359;num_subreads=35	493	1685	8	494	1179	2358	4	490
transcript/10844 full_length_coverage=3;length=3035;num_subreads=60	gnl|BL_ORD_ID|24772 transcript/10379 full_length_coverage=6;length=3080;num_subreads=60	18	1924	1924	2955	2	1919	2050	3079
transcript/38748 full_length_coverage=172;length=1187;num_subreads=60	gnl|BL_ORD_ID|13757 transcript/38653 full_length_coverage=6;length=1275;num_subreads=60	240	1178	7	239	340	1274	2	233
transcript/16086 full_length_coverage=2;length=2623;num_subreads=32	gnl|BL_ORD_ID|26681 transcript/13738 full_length_coverage=5;length=2795;num_subreads=60	98	2621	1	102	271	2794	1	102
transcript/25984 full_length_coverage=8;length=1993;num_subreads=60	gnl|BL_ORD_ID|638 transcript/963 full_length_coverage=2;length=4567;num_subreads=13	432	1956	48	435	3042	4567	1	388
transcript/274 full_length_coverage=2;length=5529;num_subreads=23	gnl|BL_ORD_ID|52 transcript/72 full_length_coverage=2;length=6397;num_subreads=33	340	5289	2	342	1439	6396	50	391
transcript/28465 full_length_coverage=2;length=1788;num_subreads=23	gnl|BL_ORD_ID|6409 transcript/27732 full_length_coverage=3;length=1880;num_subreads=60	319	1754	42	318	453	1880	3	279
transcript/10533 full_length_coverage=2;length=3056;num_subreads=26	gnl|BL_ORD_ID|22488 transcript/6455 full_length_coverage=2;length=3474;num_subreads=17	154	3056	1	157	439	3347	80	236
transcript/25177 full_length_coverage=2;length=2044;num_subreads=33	gnl|BL_ORD_ID|27873 transcript/15757 full_length_coverage=2;length=2549;num_subreads=56	1	1215	1214	2044	2	1213	1617	2447
transcript/22368 full_length_coverage=2;length=2209;num_subreads=54	gnl|BL_ORD_ID|28135 transcript/16209 full_length_coverage=2;length=2672;num_subreads=36	203	2144	2	203	722	2672	86	294
transcript/11960 full_length_coverage=6;length=2930;num_subreads=51	gnl|BL_ORD_ID|24819 transcript/10460 full_length_coverage=2;length=3067;num_subreads=19	1	1711	1709	2926	2	1717	1826	3065
transcript/38153 full_length_coverage=5;length=1318;num_subreads=60	gnl|BL_ORD_ID|23737 transcript/8602 full_length_coverage=3;length=3239;num_subreads=43	435	1317	50	437	2336	3218	27	417
transcript/4172 full_length_coverage=3;length=3562;num_subreads=16	gnl|BL_ORD_ID|15060 transcript/3221 full_length_coverage=2;length=3829;num_subreads=26	1653	3561	10	1653	1818	3715	10	1634
transcript/34524 full_length_coverage=3;length=1550;num_subreads=60	gnl|BL_ORD_ID|22933 transcript/7201 full_length_coverage=2;length=3401;num_subreads=9	182	1550	2	186	2005	3390	5	183
transcript/1278 full_length_coverage=8;length=4393;num_subreads=60	gnl|BL_ORD_ID|788 transcript/1219 full_length_coverage=2;length=4434;num_subreads=18	25	3944	3946	4279	2	3916	4099	4432
transcript/21127 full_length_coverage=2;length=2277;num_subreads=52	gnl|BL_ORD_ID|27800 transcript/15645 full_length_coverage=2;length=2669;num_subreads=24	1	1580	1580	2276	2	1584	1826	2524
transcript/24899 full_length_coverage=2;length=2043;num_subreads=40	gnl|BL_ORD_ID|29710 transcript/18927 full_length_coverage=2;length=2425;num_subreads=20	453	2018	5	453	856	2425	2	449
transcript/5999 full_length_coverage=12;length=3453;num_subreads=60	gnl|BL_ORD_ID|15080 transcript/3252 full_length_coverage=2;length=3906;num_subreads=9	11	2051	2051	3448	3	2036	2522	3905
transcript/15790 full_length_coverage=2;length=2628;num_subreads=25	gnl|BL_ORD_ID|24972 transcript/10714 full_length_coverage=3;length=3005;num_subreads=35	402	2605	83	403	795	3002	279	599
transcript/7636 full_length_coverage=2;length=3334;num_subreads=15	gnl|BL_ORD_ID|15090 transcript/3265 full_length_coverage=3;length=3755;num_subreads=25	1	2603	2599	3326	305	2903	3005	3736
transcript/1314 full_length_coverage=3;length=4424;num_subreads=28	gnl|BL_ORD_ID|771 transcript/1189 full_length_coverage=2;length=4497;num_subreads=53	156	4082	4078	4421	90	4047	4153	4497
transcript/9977 full_length_coverage=2;length=3093;num_subreads=60	gnl|BL_ORD_ID|22555 transcript/6566 full_length_coverage=3;length=3409;num_subreads=38	1	2680	2677	3093	1	2708	2950	3373
transcript/16157 full_length_coverage=2;length=2627;num_subreads=28	gnl|BL_ORD_ID|27204 transcript/14626 full_length_coverage=2;length=2727;num_subreads=60	1	1481	1482	2593	5	1481	1629	2724
transcript/26097 full_length_coverage=2;length=1993;num_subreads=12	gnl|BL_ORD_ID|24999 transcript/10765 full_length_coverage=3;length=3036;num_subreads=16	1	1163	1163	1989	2	1164	2207	3034
transcript/1717 full_length_coverage=3;length=4235;num_subreads=27	gnl|BL_ORD_ID|1067 transcript/1677 full_length_coverage=4;length=4248;num_subreads=36	380	4138	2	381	486	4247	5	384
transcript/40761 full_length_coverage=2;length=1128;num_subreads=53	gnl|BL_ORD_ID|29979 transcript/19369 full_length_coverage=2;length=2318;num_subreads=28	186	1128	2	189	1340	2305	16	205
transcript/28250 full_length_coverage=9;length=1856;num_subreads=60	gnl|BL_ORD_ID|2837 transcript/22320 full_length_coverage=2;length=2193;num_subreads=60	1	1079	1077	1848	1	1088	1421	2193
transcript/793 full_length_coverage=2;length=4681;num_subreads=22	gnl|BL_ORD_ID|413 transcript/623 full_length_coverage=31;length=4830;num_subreads=60	1	4100	4099	4680	44	4146	4248	4829
transcript/16383 full_length_coverage=2;length=2599;num_subreads=39	gnl|BL_ORD_ID|27494 transcript/15130 full_length_coverage=2;length=2693;num_subreads=60	277	2599	42	279	374	2693	1	238
transcript/8894 full_length_coverage=2;length=3253;num_subreads=15	gnl|BL_ORD_ID|22574 transcript/6596 full_length_coverage=2;length=3384;num_subreads=11	1361	3252	1	1361	1477	3383	8	1369
transcript/25614 full_length_coverage=2;length=2031;num_subreads=30	gnl|BL_ORD_ID|27424 transcript/15016 full_length_coverage=5;length=2673;num_subreads=44	181	2030	1	180	712	2551	2	179
transcript/40917 full_length_coverage=2;length=1102;num_subreads=56	gnl|BL_ORD_ID|10430 transcript/33856 full_length_coverage=3;length=1582;num_subreads=50	208	1101	3	210	668	1571	3	217
transcript/24040 full_length_coverage=15;length=2088;num_subreads=60	gnl|BL_ORD_ID|22518 transcript/6506 full_length_coverage=28;length=3405;num_subreads=60	1	1768	1766	2085	1	1768	3084	3403
transcript/16504 full_length_coverage=2;length=2652;num_subreads=10	gnl|BL_ORD_ID|26587 transcript/13558 full_length_coverage=7;length=2810;num_subreads=60	188	2621	1	193	389	2809	83	265
transcript/30009 full_length_coverage=31;length=1769;num_subreads=60	gnl|BL_ORD_ID|15482 transcript/3943 full_length_coverage=22;length=3681;num_subreads=60	1	1438	1434	1768	1	1438	3347	3681
transcript/1245 full_length_coverage=9;length=4424;num_subreads=60	gnl|BL_ORD_ID|672 transcript/1019 full_length_coverage=3;length=4568;num_subreads=39	3	3962	3962	4411	14	3969	4116	4560
transcript/14061 full_length_coverage=40;length=2755;num_subreads=60	gnl|BL_ORD_ID|25489 transcript/11633 full_length_coverage=2;length=2971;num_subreads=31	1040	2697	1	1041	1313	2969	1	1039
transcript/10246 full_length_coverage=2;length=3057;num_subreads=40	gnl|BL_ORD_ID|14708 transcript/2588 full_length_coverage=2;length=3985;num_subreads=26	2	2263	2261	3052	16	2281	3192	3985
transcript/11421 full_length_coverage=9;length=2974;num_subreads=60	gnl|BL_ORD_ID|24950 transcript/10664 full_length_coverage=16;length=3005;num_subreads=60	1256	2896	1	1261	1362	3003	1	1261
transcript/4961 full_length_coverage=2;length=3603;num_subreads=23	gnl|BL_ORD_ID|15454 transcript/3900 full_length_coverage=3;length=3733;num_subreads=60	2	3091	3090	3532	5	3115	3291	3733
transcript/22252 full_length_coverage=4;length=2230;num_subreads=60	gnl|BL_ORD_ID|26476 transcript/13372 full_length_coverage=2;length=2831;num_subreads=45	1	2000	1999	2226	2	2002	2604	2831
transcript/28751 full_length_coverage=5;length=1860;num_subreads=60	gnl|BL_ORD_ID|5723 transcript/26736 full_length_coverage=8;length=1962;num_subreads=60	12	1634	1635	1841	25	1646	1756	1962
transcript/7376 full_length_coverage=7;length=3334;num_subreads=60	gnl|BL_ORD_ID|22188 transcript/5924 full_length_coverage=11;length=3488;num_subreads=60	2	2870	2868	3332	74	2942	3045	3484
transcript/2424 full_length_coverage=45;length=3978;num_subreads=60	gnl|BL_ORD_ID|1148 transcript/1829 full_length_coverage=2;length=4191;num_subreads=19	356	3951	2	356	594	4189	108	481
transcript/14317 full_length_coverage=7;length=2759;num_subreads=60	gnl|BL_ORD_ID|25833 transcript/12264 full_length_coverage=2;length=2918;num_subreads=36	2	2166	2166	2752	43	2208	2338	2918
transcript/24937 full_length_coverage=7;length=2050;num_subreads=60	gnl|BL_ORD_ID|1284 transcript/19829 full_length_coverage=4;length=2360;num_subreads=60	577	2031	6	576	904	2358	2	578
transcript/24795 full_length_coverage=31;length=1918;num_subreads=60	gnl|BL_ORD_ID|28005 transcript/15992 full_length_coverage=4;length=2414;num_subreads=46	1	1506	1505	1862	10	1515	2054	2411
transcript/37357 full_length_coverage=2;length=1336;num_subreads=52	gnl|BL_ORD_ID|7515 transcript/29442 full_length_coverage=2;length=1798;num_subreads=24	1	1029	1025	1297	2	1046	1526	1798
transcript/22888 full_length_coverage=9;length=2165;num_subreads=60	gnl|BL_ORD_ID|24999 transcript/10765 full_length_coverage=3;length=3036;num_subreads=16	1	1330	1329	2157	1	1329	2206	3034
transcript/15022 full_length_coverage=2;length=2711;num_subreads=37	gnl|BL_ORD_ID|26292 transcript/13070 full_length_coverage=4;length=2844;num_subreads=60	156	2709	1	158	293	2842	5	168
transcript/5359 full_length_coverage=3;length=3535;num_subreads=46	gnl|BL_ORD_ID|21482 transcript/4704 full_length_coverage=2;length=3617;num_subreads=26	20	3158	3156	3513	2	3138	3258	3615
transcript/22075 full_length_coverage=3;length=2233;num_subreads=34	gnl|BL_ORD_ID|29498 transcript/18554 full_length_coverage=2;length=2454;num_subreads=22	1	1685	1682	2214	1	1667	1922	2454
transcript/25814 full_length_coverage=6;length=2003;num_subreads=60	gnl|BL_ORD_ID|3518 transcript/23368 full_length_coverage=2;length=2141;num_subreads=60	124	1994	12	124	260	2140	1	113
transcript/14832 full_length_coverage=2;length=2746;num_subreads=60	gnl|BL_ORD_ID|25776 transcript/12158 full_length_coverage=4;length=2941;num_subreads=60	2	2065	2064	2744	17	2080	2223	2905
transcript/16383 full_length_coverage=2;length=2599;num_subreads=39	gnl|BL_ORD_ID|27341 transcript/14866 full_length_coverage=3;length=2739;num_subreads=29	277	2579	42	279	431	2739	2	251
transcript/20114 full_length_coverage=2;length=2359;num_subreads=49	gnl|BL_ORD_ID|27751 transcript/15552 full_length_coverage=5;length=2440;num_subreads=60	1	1191	1189	2327	1	1197	1298	2440
transcript/4601 full_length_coverage=7;length=3652;num_subreads=60	gnl|BL_ORD_ID|15454 transcript/3900 full_length_coverage=3;length=3733;num_subreads=60	29	3145	3144	3590	1	3115	3291	3733
transcript/1368 full_length_coverage=12;length=4137;num_subreads=60	gnl|BL_ORD_ID|805 transcript/1241 full_length_coverage=2;length=4455;num_subreads=12	2	3201	3199	4130	3	3203	3505	4449
transcript/5707 full_length_coverage=2;length=3640;num_subreads=6	gnl|BL_ORD_ID|14967 transcript/3044 full_length_coverage=4;length=3933;num_subreads=57	1	2038	2038	3628	118	2145	2332	3933
transcript/3499 full_length_coverage=2;length=3801;num_subreads=17	gnl|BL_ORD_ID|14858 transcript/2852 full_length_coverage=2;length=3947;num_subreads=17	127	2378	2376	3763	35	2286	2525	3926
transcript/2176 full_length_coverage=3;length=4086;num_subreads=41	gnl|BL_ORD_ID|490 transcript/731 full_length_coverage=6;length=4726;num_subreads=60	2	2676	2677	4084	9	2671	3323	4719
transcript/1208 full_length_coverage=2;length=4441;num_subreads=15	gnl|BL_ORD_ID|376 transcript/575 full_length_coverage=4;length=5010;num_subreads=38	201	4438	1	206	723	4961	7	201
transcript/11053 full_length_coverage=5;length=3001;num_subreads=60	gnl|BL_ORD_ID|24340 transcript/9630 full_length_coverage=4;length=3136;num_subreads=41	1	1623	1622	3000	7	1628	1740	3119
transcript/31616 full_length_coverage=2;length=1689;num_subreads=60	gnl|BL_ORD_ID|25515 transcript/11682 full_length_coverage=2;length=2978;num_subreads=11	192	1630	2	192	1533	2977	7	197
transcript/16759 full_length_coverage=13;length=2574;num_subreads=60	gnl|BL_ORD_ID|26905 transcript/14100 full_length_coverage=4;length=2766;num_subreads=60	206	2571	1	211	398	2765	1	220
transcript/31809 full_length_coverage=5;length=1676;num_subreads=60	gnl|BL_ORD_ID|5851 transcript/26918 full_length_coverage=2;length=1919;num_subreads=39	1	1316	1314	1676	1	1316	1557	1919
transcript/1961 full_length_coverage=11;length=4138;num_subreads=60	gnl|BL_ORD_ID|867 transcript/1333 full_length_coverage=2;length=4324;num_subreads=17	11	3678	3676	4137	3	3673	3857	4319
transcript/36230 full_length_coverage=2;length=1433;num_subreads=23	gnl|BL_ORD_ID|24390 transcript/9718 full_length_coverage=7;length=3117;num_subreads=60	162	1431	3	163	1635	2903	2	162
transcript/11937 full_length_coverage=5;length=3016;num_subreads=60	gnl|BL_ORD_ID|24384 transcript/9708 full_length_coverage=5;length=3228;num_subreads=60	313	3015	54	313	482	3186	1	255
transcript/27791 full_length_coverage=3;length=1931;num_subreads=39	gnl|BL_ORD_ID|4597 transcript/25048 full_length_coverage=2;length=2075;num_subreads=60	1	1190	1189	1930	15	1204	1332	2074
transcript/25261 full_length_coverage=6;length=2037;num_subreads=60	gnl|BL_ORD_ID|27976 transcript/15942 full_length_coverage=2;length=2630;num_subreads=25	245	2037	30	246	810	2603	5	220
transcript/18049 full_length_coverage=2;length=2523;num_subreads=16	gnl|BL_ORD_ID|26681 transcript/13738 full_length_coverage=5;length=2795;num_subreads=60	133	2518	1	134	410	2794	2	135
transcript/30900 full_length_coverage=3;length=1740;num_subreads=53	gnl|BL_ORD_ID|21335 transcript/4436 full_length_coverage=2;length=3688;num_subreads=15	382	1740	4	381	2295	3664	53	430
transcript/15667 full_length_coverage=4;length=2650;num_subreads=60	gnl|BL_ORD_ID|26094 transcript/12718 full_length_coverage=2;length=2878;num_subreads=32	2	2149	2147	2649	43	2186	2375	2877
transcript/5679 full_length_coverage=2;length=3613;num_subreads=7	gnl|BL_ORD_ID|885 transcript/1357 full_length_coverage=5;length=4360;num_subreads=60	1	3338	3338	3592	608	3928	4109	4359
transcript/10162 full_length_coverage=5;length=2947;num_subreads=41	gnl|BL_ORD_ID|23685 transcript/8515 full_length_coverage=4;length=3235;num_subreads=60	315	2925	6	314	641	3234	2	312
transcript/13918 full_length_coverage=3;length=2782;num_subreads=58	gnl|BL_ORD_ID|26460 transcript/13351 full_length_coverage=2;length=2862;num_subreads=23	273	2721	40	274	413	2860	2	236
transcript/19173 full_length_coverage=2;length=2482;num_subreads=12	gnl|BL_ORD_ID|27676 transcript/15425 full_length_coverage=2;length=2667;num_subreads=41	1178	2382	1	1182	1469	2667	2	1182
transcript/5110 full_length_coverage=33;length=3569;num_subreads=60	gnl|BL_ORD_ID|15437 transcript/3869 full_length_coverage=2;length=3753;num_subreads=15	2	2545	2542	3569	1	2537	2726	3753
transcript/39182 full_length_coverage=2;length=1244;num_subreads=51	gnl|BL_ORD_ID|28418 transcript/16694 full_length_coverage=3;length=2577;num_subreads=60	108	1244	1	113	1359	2500	1	112
transcript/19326 full_length_coverage=2;length=2400;num_subreads=60	gnl|BL_ORD_ID|29340 transcript/18277 full_length_coverage=2;length=2468;num_subreads=18	246	2345	3	247	366	2468	3	243
transcript/19071 full_length_coverage=16;length=2362;num_subreads=60	gnl|BL_ORD_ID|28343 transcript/16566 full_length_coverage=2;length=2603;num_subreads=46	1	2237	2235	2361	1	2228	2424	2550
transcript/1578 full_length_coverage=3;length=4264;num_subreads=40	gnl|BL_ORD_ID|954 transcript/1480 full_length_coverage=2;length=4392;num_subreads=16	113	3967	3966	4264	2	3848	4071	4369
transcript/19719 full_length_coverage=3;length=2391;num_subreads=45	gnl|BL_ORD_ID|30266 transcript/18791	490	2339	8	492	597	2443	1	489
transcript/819 full_length_coverage=2;length=4633;num_subreads=28	gnl|BL_ORD_ID|491 transcript/732 full_length_coverage=3;length=4708;num_subreads=58	1	2394	2390	4577	1	2395	2495	4707
transcript/27425 full_length_coverage=23;length=1926;num_subreads=60	gnl|BL_ORD_ID|21440 transcript/4636 full_length_coverage=5;length=3629;num_subreads=60	624	1909	76	626	2342	3627	2	552
transcript/22007 full_length_coverage=7;length=2255;num_subreads=60	gnl|BL_ORD_ID|28875 transcript/17478 full_length_coverage=6;length=2545;num_subreads=60	315	2219	39	315	634	2545	5	281
transcript/7376 full_length_coverage=7;length=3334;num_subreads=60	gnl|BL_ORD_ID|21886 transcript/5376 full_length_coverage=31;length=3546;num_subreads=60	2	2870	2868	3331	103	2972	3075	3541
transcript/18008 full_length_coverage=3;length=2477;num_subreads=36	gnl|BL_ORD_ID|24840 transcript/10488 full_length_coverage=2;length=3074;num_subreads=18	1	1403	1404	2477	1	1405	1953	3026
transcript/22139 full_length_coverage=2;length=2221;num_subreads=39	gnl|BL_ORD_ID|29322 transcript/18241 full_length_coverage=5;length=2459;num_subreads=60	490	2218	8	489	707	2431	14	495
transcript/1395 full_length_coverage=30;length=4329;num_subreads=60	gnl|BL_ORD_ID|680 transcript/1029 full_length_coverage=2;length=4542;num_subreads=21	1	3350	3347	4285	1	3364	3600	4541
transcript/24804 full_length_coverage=2;length=2056;num_subreads=31	gnl|BL_ORD_ID|25945 transcript/12450 full_length_coverage=3;length=2977;num_subreads=41	1	1535	1534	2055	78	1583	2444	2976
transcript/13822 full_length_coverage=4;length=2783;num_subreads=34	gnl|BL_ORD_ID|25496 transcript/11649 full_length_coverage=3;length=2930;num_subreads=58	309	2744	41	310	496	2930	2	272
transcript/41920 full_length_coverage=2;length=1045;num_subreads=60	gnl|BL_ORD_ID|13971 transcript/38956 full_length_coverage=2;length=1261;num_subreads=41	235	1045	30	235	440	1250	2	228
transcript/430 full_length_coverage=2;length=5143;num_subreads=18	gnl|BL_ORD_ID|241 transcript/373 full_length_coverage=10;length=5302;num_subreads=60	3	3105	3103	5142	2	3104	3262	5301
transcript/19309 full_length_coverage=2;length=2435;num_subreads=12	gnl|BL_ORD_ID|27275 transcript/14751 full_length_coverage=2;length=2719;num_subreads=27	1	1576	1575	2430	26	1590	1815	2669
transcript/39601 full_length_coverage=14;length=1209;num_subreads=60	gnl|BL_ORD_ID|10526 transcript/34013 full_length_coverage=2;length=1565;num_subreads=13	274	1207	3	276	624	1557	4	279
transcript/35096 full_length_coverage=8;length=1515;num_subreads=60	gnl|BL_ORD_ID|10256 transcript/33612 full_length_coverage=2;length=1590;num_subreads=18	414	1514	50	415	475	1575	1	366
transcript/29873 full_length_coverage=8;length=1742;num_subreads=60	gnl|BL_ORD_ID|29820 transcript/19106 full_length_coverage=2;length=2449;num_subreads=12	1	1002	1003	1682	2	1003	1766	2445
transcript/41362 full_length_coverage=2;length=1086;num_subreads=60	gnl|BL_ORD_ID|3240 transcript/22933 full_length_coverage=3;length=2148;num_subreads=60	498	1085	7	502	1517	2105	2	487
transcript/15744 full_length_coverage=2;length=2677;num_subreads=39	gnl|BL_ORD_ID|25183 transcript/11093 full_length_coverage=2;length=3021;num_subreads=28	12	1930	1929	2674	6	1935	2146	2874
transcript/6042 full_length_coverage=4;length=3462;num_subreads=60	gnl|BL_ORD_ID|21855 transcript/5323 full_length_coverage=2;length=3564;num_subreads=20	232	3394	1	236	377	3564	26	266
transcript/1578 full_length_coverage=3;length=4264;num_subreads=40	gnl|BL_ORD_ID|932 transcript/1449 full_length_coverage=5;length=4332;num_subreads=42	151	3967	3966	4264	2	3799	4023	4321
transcript/13664 full_length_coverage=2;length=2957;num_subreads=9	gnl|BL_ORD_ID|23476 transcript/8173 full_length_coverage=2;length=3234;num_subreads=21	2	2064	2064	2956	155	2223	2342	3233
transcript/14366 full_length_coverage=4;length=2744;num_subreads=48	gnl|BL_ORD_ID|710 transcript/1083 full_length_coverage=2;length=4590;num_subreads=14	12	2471	2466	2743	78	2517	2747	3022
transcript/24217 full_length_coverage=3;length=2106;num_subreads=52	gnl|BL_ORD_ID|28077 transcript/16113 full_length_coverage=2;length=2640;num_subreads=35	1	1695	1691	2106	1	1701	2220	2637
transcript/32250 full_length_coverage=29;length=1584;num_subreads=60	gnl|BL_ORD_ID|691 transcript/1053 full_length_coverage=2;length=4562;num_subreads=9	242	1566	3	244	3221	4548	2	235
transcript/9966 full_length_coverage=3;length=3094;num_subreads=42	gnl|BL_ORD_ID|23087 transcript/7484 full_length_coverage=2;length=3327;num_subreads=21	303	3093	2	303	533	3323	6	306
transcript/2702 full_length_coverage=2;length=3970;num_subreads=34	gnl|BL_ORD_ID|14529 transcript/2294 full_length_coverage=3;length=4055;num_subreads=41	18	2331	2328	3880	2	2320	2502	4053
transcript/28566 full_length_coverage=2;length=1851;num_subreads=60	gnl|BL_ORD_ID|6159 transcript/27367 full_length_coverage=2;length=1906;num_subreads=19	1	1575	1572	1781	1	1582	1698	1906
transcript/36767 full_length_coverage=4;length=1402;num_subreads=60	gnl|BL_ORD_ID|27936 transcript/15868 full_length_coverage=2;length=2655;num_subreads=28	153	1402	4	156	1388	2637	2	154
transcript/6971 full_length_coverage=2;length=3365;num_subreads=20	gnl|BL_ORD_ID|21879 transcript/5364 full_length_coverage=2;length=3556;num_subreads=38	1	3018	3014	3306	90	3099	3264	3556
transcript/40961 full_length_coverage=2;length=1118;num_subreads=60	gnl|BL_ORD_ID|26500 transcript/13412 full_length_coverage=7;length=2816;num_subreads=60	130	1115	4	125	1826	2811	14	145
transcript/20624 full_length_coverage=2;length=2326;num_subreads=13	gnl|BL_ORD_ID|29549 transcript/18648 full_length_coverage=4;length=2448;num_subreads=55	1	1570	1570	2326	30	1591	1693	2448
transcript/1927 full_length_coverage=2;length=4190;num_subreads=32	gnl|BL_ORD_ID|932 transcript/1449 full_length_coverage=5;length=4332;num_subreads=42	25	3842	3841	4149	2	3799	4023	4331
transcript/24963 full_length_coverage=2;length=2036;num_subreads=42	gnl|BL_ORD_ID|25945 transcript/12450 full_length_coverage=3;length=2977;num_subreads=41	1	1479	1478	1994	105	1583	2444	2949
transcript/24612 full_length_coverage=3;length=2057;num_subreads=60	gnl|BL_ORD_ID|2628 transcript/22000 full_length_coverage=2;length=2143;num_subreads=15	1	1185	1182	2019	1	1202	1305	2139
transcript/26803 full_length_coverage=2;length=1936;num_subreads=33	gnl|BL_ORD_ID|28207 transcript/16335 full_length_coverage=2;length=2605;num_subreads=29	242	1919	7	240	903	2579	2	225
transcript/19305 full_length_coverage=2;length=2418;num_subreads=40	gnl|BL_ORD_ID|26119 transcript/12759 full_length_coverage=4;length=2894;num_subreads=60	156	2404	1	158	643	2879	371	530
transcript/14808 full_length_coverage=4;length=2743;num_subreads=60	gnl|BL_ORD_ID|23986 transcript/9035 full_length_coverage=25;length=3175;num_subreads=60	1210	2743	1	1211	1642	3174	1	1211
transcript/19899 full_length_coverage=12;length=2386;num_subreads=60	gnl|BL_ORD_ID|22598 transcript/6637 full_length_coverage=3;length=3403;num_subreads=24	1	1343	1340	2385	2	1350	2358	3403
transcript/16660 full_length_coverage=4;length=2600;num_subreads=51	gnl|BL_ORD_ID|27332 transcript/14854 full_length_coverage=4;length=2693;num_subreads=51	260	2597	49	261	354	2691	2	215
transcript/28820 full_length_coverage=3;length=1832;num_subreads=42	gnl|BL_ORD_ID|5527 transcript/26433 full_length_coverage=2;length=1968;num_subreads=37	1	1603	1601	1830	1	1619	1735	1964
transcript/8949 full_length_coverage=11;length=3061;num_subreads=60	gnl|BL_ORD_ID|215 transcript/333 full_length_coverage=2;length=5389;num_subreads=25	1135	2923	1	1135	3600	5388	1	1131
transcript/14578 full_length_coverage=2;length=2861;num_subreads=8	gnl|BL_ORD_ID|24772 transcript/10379 full_length_coverage=6;length=3080;num_subreads=60	18	1935	1935	2855	2	1919	2050	2967
transcript/1410 full_length_coverage=3;length=4338;num_subreads=38	gnl|BL_ORD_ID|602 transcript/904 full_length_coverage=2;length=4604;num_subreads=21	1	2532	2530	4337	1	2538	2780	4603
transcript/37682 full_length_coverage=14;length=1341;num_subreads=60	gnl|BL_ORD_ID|21710 transcript/5074 full_length_coverage=2;length=3577;num_subreads=50	312	1341	4	317	2547	3576	3	314
transcript/5340 full_length_coverage=5;length=3535;num_subreads=60	gnl|BL_ORD_ID|21268 transcript/4306 full_length_coverage=2;length=3687;num_subreads=21	2	3045	3044	3535	11	3054	3195	3687
transcript/2754 full_length_coverage=2;length=3962;num_subreads=15	gnl|BL_ORD_ID|250 transcript/384 full_length_coverage=2;length=5399;num_subreads=15	1254	3961	1	1253	2707	5397	751	1998
transcript/24996 full_length_coverage=9;length=2072;num_subreads=60	gnl|BL_ORD_ID|1793 transcript/20635 full_length_coverage=4;length=2313;num_subreads=60	314	2072	65	315	554	2312	8	258
transcript/29665 full_length_coverage=7;length=1795;num_subreads=60	gnl|BL_ORD_ID|24248 transcript/9474 full_length_coverage=3;length=3170;num_subreads=35	379	1795	65	383	1754	3164	1	319
transcript/10408 full_length_coverage=5;length=3048;num_subreads=55	gnl|BL_ORD_ID|22055 transcript/5678 full_length_coverage=2;length=3519;num_subreads=38	328	3046	4	329	799	3517	1	337
transcript/10083 full_length_coverage=3;length=3084;num_subreads=60	gnl|BL_ORD_ID|22334 transcript/6193 full_length_coverage=2;length=3466;num_subreads=17	1090	3053	1	1091	1502	3465	1	1091
transcript/22979 full_length_coverage=14;length=2072;num_subreads=60	gnl|BL_ORD_ID|27267 transcript/14735 full_length_coverage=6;length=2717;num_subreads=60	236	2067	33	239	884	2715	29	217
transcript/2494	gnl|BL_ORD_ID|14529 transcript/2294 full_length_coverage=3;length=4055;num_subreads=41	18	2333	2330	3883	1	2320	2502	4053
transcript/17714 full_length_coverage=2;length=2531;num_subreads=31	gnl|BL_ORD_ID|26537 transcript/13479 full_length_coverage=2;length=2818;num_subreads=60	170	2531	1	174	458	2818	33	205
transcript/18512 full_length_coverage=90;length=2443;num_subreads=60	gnl|BL_ORD_ID|25960 transcript/12476 full_length_coverage=3;length=2905;num_subreads=41	1	1903	1902	2439	2	1910	2369	2904
transcript/15254 full_length_coverage=2;length=2727;num_subreads=11	gnl|BL_ORD_ID|26432 transcript/13304 full_length_coverage=2;length=2848;num_subreads=17	14	1838	1836	2723	2	1846	1953	2839
transcript/20845 full_length_coverage=24;length=2211;num_subreads=60	gnl|BL_ORD_ID|1484 transcript/20145 full_length_coverage=5;length=2324;num_subreads=60	1	1379	1377	2211	1	1384	1490	2324
transcript/12359 full_length_coverage=2;length=2918;num_subreads=16	gnl|BL_ORD_ID|21716 transcript/5084 full_length_coverage=4;length=3590;num_subreads=46	424	2893	44	424	1120	3590	54	442
transcript/7636 full_length_coverage=2;length=3334;num_subreads=15	gnl|BL_ORD_ID|15405 transcript/3815 full_length_coverage=2;length=3773;num_subreads=50	1	2603	2599	3270	395	2993	3094	3765
transcript/35206 full_length_coverage=2;length=1508;num_subreads=9	gnl|BL_ORD_ID|4656 transcript/25139 full_length_coverage=3;length=2056;num_subreads=28	311	1507	52	313	848	2043	37	310
transcript/6868 full_length_coverage=12;length=3359;num_subreads=60	gnl|BL_ORD_ID|22590 transcript/6626 full_length_coverage=2;length=3449;num_subreads=20	239	3304	2	239	402	3449	4	238
transcript/10657 full_length_coverage=2;length=3044;num_subreads=27	gnl|BL_ORD_ID|24524 transcript/9944 full_length_coverage=2;length=3118;num_subreads=10	2	2678	2675	2990	22	2702	2806	3118
transcript/29603 full_length_coverage=19;length=1810;num_subreads=60	gnl|BL_ORD_ID|3129 transcript/22762 full_length_coverage=2;length=2171;num_subreads=40	268	1809	89	272	629	2170	2	186
transcript/36203 full_length_coverage=3;length=1435;num_subreads=60	gnl|BL_ORD_ID|2313 transcript/21490 full_length_coverage=2;length=2256;num_subreads=31	251	1435	7	253	1063	2256	7	253
transcript/22672 full_length_coverage=3;length=2198;num_subreads=60	gnl|BL_ORD_ID|30124 transcript/19599 full_length_coverage=13;length=2388;num_subreads=60	250	2195	34	251	438	2383	3	220
transcript/7328 full_length_coverage=4;length=3274;num_subreads=45	gnl|BL_ORD_ID|23087 transcript/7484 full_length_coverage=2;length=3327;num_subreads=21	3	3106	3102	3274	107	3209	3083	3255
transcript/27441 full_length_coverage=2;length=1912;num_subreads=26	gnl|BL_ORD_ID|22837 transcript/7045 full_length_coverage=2;length=3378;num_subreads=23	209	1910	77	209	1664	3374	3	135
transcript/37610 full_length_coverage=3;length=1344;num_subreads=48	gnl|BL_ORD_ID|10159 transcript/33464 full_length_coverage=2;length=1596;num_subreads=60	435	1343	54	434	681	1589	2	382
transcript/19305 full_length_coverage=2;length=2418;num_subreads=40	gnl|BL_ORD_ID|26661 transcript/13697 full_length_coverage=3;length=2822;num_subreads=52	156	2404	1	158	579	2815	307	466
transcript/33893 full_length_coverage=2;length=1588;num_subreads=60	gnl|BL_ORD_ID|6037 transcript/27198 full_length_coverage=3;length=1921;num_subreads=60	179	1587	35	179	389	1793	23	166
transcript/25671 full_length_coverage=21;length=1995;num_subreads=60	gnl|BL_ORD_ID|207 transcript/319 full_length_coverage=2;length=5415;num_subreads=48	1	1317	1313	1978	1	1317	4748	5413
transcript/4643 full_length_coverage=23;length=3604;num_subreads=60	gnl|BL_ORD_ID|21275 transcript/4324 full_length_coverage=2;length=3681;num_subreads=20	24	2500	2497	3573	1	2476	2599	3680
transcript/10314 full_length_coverage=2;length=3106;num_subreads=16	gnl|BL_ORD_ID|1028 transcript/1616 full_length_coverage=6;length=4283;num_subreads=55	145	2559	2556	3106	1	2409	3674	4224
transcript/9734 full_length_coverage=2;length=3116;num_subreads=12	gnl|BL_ORD_ID|22333 transcript/6191 full_length_coverage=9;length=3479;num_subreads=60	286	3086	2	288	676	3477	234	514
transcript/40000 full_length_coverage=3;length=1185;num_subreads=60	gnl|BL_ORD_ID|3047 transcript/22639 full_length_coverage=2;length=2185;num_subreads=55	150	1177	8	152	1157	2185	2	150
transcript/5102 full_length_coverage=2;length=3573;num_subreads=25	gnl|BL_ORD_ID|21476 transcript/4696 full_length_coverage=3;length=3725;num_subreads=13	1754	3571	1	1753	1907	3721	3	1763
transcript/14433 full_length_coverage=4;length=2755;num_subreads=60	gnl|BL_ORD_ID|26195 transcript/12898 full_length_coverage=2;length=2911;num_subreads=51	241	2753	111	241	386	2909	142	272
transcript/7328 full_length_coverage=4;length=3274;num_subreads=45	gnl|BL_ORD_ID|23327 transcript/7899 full_length_coverage=11;length=3286;num_subreads=60	3	3106	3102	3274	110	3215	3089	3261
transcript/14359 full_length_coverage=3;length=2744;num_subreads=44	gnl|BL_ORD_ID|26383 transcript/13223 full_length_coverage=3;length=2879;num_subreads=60	1	2127	2125	2743	1	2130	2258	2878
transcript/17886 full_length_coverage=5;length=2522;num_subreads=60	gnl|BL_ORD_ID|22725 transcript/6851 full_length_coverage=3;length=3395;num_subreads=55	529	2522	7	530	1404	3395	2	535
transcript/1961 full_length_coverage=11;length=4138;num_subreads=60	gnl|BL_ORD_ID|1010 transcript/1586 full_length_coverage=4;length=4291;num_subreads=39	124	3678	3676	4137	93	3647	3831	4291
transcript/20134 full_length_coverage=2;length=2354;num_subreads=60	gnl|BL_ORD_ID|26682 transcript/13739 full_length_coverage=2;length=2788;num_subreads=47	1	1590	1587	2297	1	1577	2081	2788
transcript/14326 full_length_coverage=18;length=2725;num_subreads=60	gnl|BL_ORD_ID|26093 transcript/12716 full_length_coverage=12;length=2864;num_subreads=60	2	2498	2497	2701	24	2520	2659	2863
transcript/24809 full_length_coverage=10;length=2065;num_subreads=60	gnl|BL_ORD_ID|30181 transcript/19693 full_length_coverage=2;length=2367;num_subreads=45	300	2064	56	302	603	2367	1	247
transcript/11728 full_length_coverage=6;length=2953;num_subreads=60	gnl|BL_ORD_ID|24615 transcript/10118 full_length_coverage=3;length=3120;num_subreads=38	112	1843	1842	2950	145	1876	1979	3090
transcript/3716 full_length_coverage=3;length=3759;num_subreads=29	gnl|BL_ORD_ID|698 transcript/1061 full_length_coverage=5;length=4388;num_subreads=47	1	2308	2309	3754	3	2620	2739	4378
transcript/16642 full_length_coverage=4;length=2607;num_subreads=59	gnl|BL_ORD_ID|25897 transcript/12372 full_length_coverage=2;length=2907;num_subreads=60	675	2605	81	674	740	2671	2	596
transcript/32060 full_length_coverage=6;length=1672;num_subreads=60	gnl|BL_ORD_ID|29644 transcript/18812 full_length_coverage=2;length=2431;num_subreads=60	221	1672	35	222	956	2406	2	187
transcript/11287 full_length_coverage=2;length=2991;num_subreads=40	gnl|BL_ORD_ID|24483 transcript/9877 full_length_coverage=3;length=3134;num_subreads=26	2	2117	2118	2980	19	2128	2271	3133
transcript/37390 full_length_coverage=6;length=1381;num_subreads=60	gnl|BL_ORD_ID|6525 transcript/27915 full_length_coverage=2;length=1904;num_subreads=37	295	1381	42	297	789	1901	2	257
transcript/1587 full_length_coverage=27;length=4272;num_subreads=60	gnl|BL_ORD_ID|805 transcript/1241 full_length_coverage=2;length=4455;num_subreads=12	2	3269	3266	4208	3	3272	3504	4455
transcript/11183 full_length_coverage=3;length=2948;num_subreads=10	gnl|BL_ORD_ID|22380 transcript/6277 full_length_coverage=32;length=3342;num_subreads=60	309	2925	5	308	739	3337	2	304
transcript/20257 full_length_coverage=3;length=2388;num_subreads=23	gnl|BL_ORD_ID|26559 transcript/13513 full_length_coverage=3;length=2776;num_subreads=21	15	1541	1540	2382	8	1530	1915	2766
transcript/4055 full_length_coverage=3;length=3772;num_subreads=20	gnl|BL_ORD_ID|14529 transcript/2294 full_length_coverage=3;length=4055;num_subreads=41	1	2303	2300	3772	18	2320	2502	3970
transcript/11324	gnl|BL_ORD_ID|23755 transcript/8633 full_length_coverage=3;length=3216;num_subreads=28	19	2197	2194	2910	16	2194	2499	3216
transcript/38375 full_length_coverage=4;length=1293;num_subreads=60	gnl|BL_ORD_ID|12223 transcript/36457 full_length_coverage=4;length=1414;num_subreads=60	111	1273	1	112	249	1412	1	111
transcript/33625 full_length_coverage=8;length=1580;num_subreads=60	gnl|BL_ORD_ID|7290 transcript/29091 full_length_coverage=2;length=1826;num_subreads=60	1	1215	1214	1580	1	1215	1343	1702
transcript/9983 full_length_coverage=19;length=3081;num_subreads=60	gnl|BL_ORD_ID|24162 transcript/9331 full_length_coverage=2;length=3156;num_subreads=20	17	1891	1892	3069	1	1874	1976	3150
transcript/41514 full_length_coverage=4;length=1066;num_subreads=60	gnl|BL_ORD_ID|25057 transcript/10885 full_length_coverage=6;length=3008;num_subreads=60	513	1066	8	514	2455	3008	2	508
transcript/773	gnl|BL_ORD_ID|672 transcript/1019 full_length_coverage=3;length=4568;num_subreads=39	12	3982	3984	4311	2	3968	4239	4566
transcript/16504 full_length_coverage=2;length=2652;num_subreads=10	gnl|BL_ORD_ID|27595 transcript/15302 full_length_coverage=5;length=2766;num_subreads=50	188	2651	1	193	315	2766	9	203
transcript/19474 full_length_coverage=13;length=2374;num_subreads=60	gnl|BL_ORD_ID|27169 transcript/14571 full_length_coverage=6;length=2758;num_subreads=60	143	2353	1	146	549	2758	1	148
transcript/5679 full_length_coverage=2;length=3613;num_subreads=7	gnl|BL_ORD_ID|996 transcript/1561 full_length_coverage=2;length=4271;num_subreads=54	1	3338	3338	3589	590	3910	4024	4271
transcript/5757 full_length_coverage=44;length=3375;num_subreads=60	gnl|BL_ORD_ID|642 transcript/972 full_length_coverage=3;length=4572;num_subreads=29	10	2567	2565	3372	3	2542	3738	4572
transcript/19987 full_length_coverage=2;length=2356;num_subreads=21	gnl|BL_ORD_ID|25522 transcript/11694 full_length_coverage=2;length=2920;num_subreads=51	1	1266	1265	2291	1	1266	1888	2920
transcript/25628 full_length_coverage=7;length=2028;num_subreads=60	gnl|BL_ORD_ID|3299 transcript/23028 full_length_coverage=2;length=2197;num_subreads=38	445	2027	57	445	564	2144	2	392
transcript/40229 full_length_coverage=2;length=1167;num_subreads=60	gnl|BL_ORD_ID|26348 transcript/13163 full_length_coverage=2;length=2900;num_subreads=10	258	1164	7	262	1993	2899	2	256
transcript/1630 full_length_coverage=64;length=4116;num_subreads=60	gnl|BL_ORD_ID|942 transcript/1462 full_length_coverage=3;length=4313;num_subreads=60	1	2329	2328	4110	1	2328	2527	4311
transcript/13688 full_length_coverage=2;length=2830;num_subreads=16	gnl|BL_ORD_ID|25061 transcript/10891 full_length_coverage=10;length=2997;num_subreads=60	2	2173	2174	2830	17	2164	2325	2981
transcript/38409 full_length_coverage=9;length=1276;num_subreads=60	gnl|BL_ORD_ID|22568 transcript/6585 full_length_coverage=2;length=3411;num_subreads=54	217	1274	3	212	2348	3402	35	242
transcript/18049 full_length_coverage=2;length=2523;num_subreads=16	gnl|BL_ORD_ID|24725 transcript/10300 full_length_coverage=2;length=3093;num_subreads=60	133	2511	1	135	709	3086	2	135
transcript/11368 full_length_coverage=3;length=3008;num_subreads=24	gnl|BL_ORD_ID|24255 transcript/9484 full_length_coverage=2;length=3220;num_subreads=10	14	1593	1592	2999	2	1586	1814	3220
transcript/1269 full_length_coverage=2;length=4437;num_subreads=10	gnl|BL_ORD_ID|685 transcript/1040 full_length_coverage=2;length=4544;num_subreads=40	463	4310	47	459	695	4543	3	425
transcript/19949 full_length_coverage=9;length=2215;num_subreads=60	gnl|BL_ORD_ID|26821 transcript/13953 full_length_coverage=6;length=2811;num_subreads=60	607	2215	70	609	1197	2810	3	538
transcript/12631 full_length_coverage=17;length=2886;num_subreads=60	gnl|BL_ORD_ID|22240 transcript/6016 full_length_coverage=2;length=3452;num_subreads=11	1078	2883	1	1079	1638	3447	83	1162
transcript/11597 full_length_coverage=2;length=2977;num_subreads=19	gnl|BL_ORD_ID|23867 transcript/8825 full_length_coverage=2;length=3197;num_subreads=30	1	2098	2096	2977	7	2098	2315	3189
transcript/32391 full_length_coverage=3;length=1690;num_subreads=53	gnl|BL_ORD_ID|26630 transcript/13641 full_length_coverage=2;length=2804;num_subreads=26	208	1689	37	210	1316	2802	2	183
transcript/18999 full_length_coverage=45;length=2426;num_subreads=60	gnl|BL_ORD_ID|28546 transcript/16903 full_length_coverage=2;length=2601;num_subreads=13	1	1304	1304	2420	69	1373	1484	2601
transcript/27008 full_length_coverage=2;length=1923;num_subreads=44	gnl|BL_ORD_ID|5438 transcript/26291 full_length_coverage=2;length=2002;num_subreads=7	1	1001	1002	1850	1	1007	1147	2000
transcript/32150 full_length_coverage=3;length=1667;num_subreads=59	gnl|BL_ORD_ID|23394 transcript/8030 full_length_coverage=2;length=3316;num_subreads=9	220	1665	6	223	1905	3314	21	244
transcript/30471 full_length_coverage=2;length=1764;num_subreads=36	gnl|BL_ORD_ID|30247 transcript/14143	1	1385	1383	1764	111	1494	2380	2761
transcript/19998 full_length_coverage=3;length=2347;num_subreads=60	gnl|BL_ORD_ID|28468 transcript/16771 full_length_coverage=3;length=2556;num_subreads=39	344	2346	71	345	541	2543	154	428
transcript/25644 full_length_coverage=2;length=2000;num_subreads=53	gnl|BL_ORD_ID|25612 transcript/11861 full_length_coverage=7;length=2924;num_subreads=60	186	1985	1	185	1124	2923	1	185
transcript/17273 full_length_coverage=2;length=2531;num_subreads=37	gnl|BL_ORD_ID|26720 transcript/13795 full_length_coverage=2;length=2784;num_subreads=30	1	2044	2042	2531	91	2158	2291	2783
transcript/15199 full_length_coverage=3;length=2692;num_subreads=33	gnl|BL_ORD_ID|25391 transcript/11453 full_length_coverage=2;length=2989;num_subreads=37	216	2689	1	217	512	2987	1	224
transcript/16660 full_length_coverage=4;length=2600;num_subreads=51	gnl|BL_ORD_ID|26727 transcript/13802 full_length_coverage=2;length=2795;num_subreads=52	260	2598	45	261	471	2795	116	332
transcript/28339 full_length_coverage=2;length=1856;num_subreads=46	gnl|BL_ORD_ID|25377 transcript/11435 full_length_coverage=2;length=2969;num_subreads=55	321	1838	7	320	1452	2969	2	315
transcript/14392 full_length_coverage=7;length=2754;num_subreads=56	gnl|BL_ORD_ID|1187 transcript/1898 full_length_coverage=2;length=4207;num_subreads=20	2	2322	2320	2751	19	2337	3070	3501
transcript/1561 full_length_coverage=2;length=4271;num_subreads=54	gnl|BL_ORD_ID|672 transcript/1019 full_length_coverage=3;length=4568;num_subreads=39	2	4024	4024	4271	61	4082	4238	4485
transcript/4954 full_length_coverage=3;length=3620;num_subreads=25	gnl|BL_ORD_ID|15234 transcript/3512 full_length_coverage=2;length=3785;num_subreads=37	330	3597	1	335	523	3783	1	333
transcript/22002 full_length_coverage=2;length=2220;num_subreads=40	gnl|BL_ORD_ID|1486 transcript/20148 full_length_coverage=2;length=2351;num_subreads=33	420	2220	64	420	574	2347	1	357
transcript/17394 full_length_coverage=2;length=2534;num_subreads=47	gnl|BL_ORD_ID|26882 transcript/14062 full_length_coverage=3;length=2690;num_subreads=18	1	1728	1724	2479	2	1740	1915	2689
transcript/6397 full_length_coverage=2;length=3423;num_subreads=60	gnl|BL_ORD_ID|21806 transcript/5242 full_length_coverage=3;length=3571;num_subreads=60	1	3167	3167	3385	45	3248	3353	3571
transcript/40051 full_length_coverage=3;length=1220;num_subreads=42	gnl|BL_ORD_ID|12458 transcript/36794 full_length_coverage=3;length=1410;num_subreads=60	131	1220	4	132	320	1409	33	161
transcript/15374 full_length_coverage=43;length=2662;num_subreads=60	gnl|BL_ORD_ID|25088 transcript/10929 full_length_coverage=3;length=3026;num_subreads=60	2	2103	2099	2636	15	2114	2488	3026
transcript/30346 full_length_coverage=4;length=1747;num_subreads=60	gnl|BL_ORD_ID|7069 transcript/28770 full_length_coverage=4;length=1831;num_subreads=50	1	1330	1330	1745	1	1312	1413	1830
transcript/33940 full_length_coverage=2;length=1587;num_subreads=28	gnl|BL_ORD_ID|29640 transcript/18802 full_length_coverage=2;length=2446;num_subreads=33	1	1212	1210	1586	1	1212	1965	2341
transcript/17394 full_length_coverage=2;length=2534;num_subreads=47	gnl|BL_ORD_ID|26784 transcript/13889 full_length_coverage=2;length=2808;num_subreads=35	1	1728	1724	2473	3	1727	1902	2651
transcript/20829 full_length_coverage=7;length=2352;num_subreads=60	gnl|BL_ORD_ID|15232 transcript/3510 full_length_coverage=2;length=3786;num_subreads=19	863	2336	92	864	2312	3785	2	775
transcript/20975 full_length_coverage=11;length=2311;num_subreads=60	gnl|BL_ORD_ID|24511 transcript/9921 full_length_coverage=2;length=3186;num_subreads=13	310	2311	77	313	1134	3135	2	236
transcript/4561 full_length_coverage=7;length=3383;num_subreads=60	gnl|BL_ORD_ID|285 transcript/437 full_length_coverage=2;length=5211;num_subreads=19	1	2046	2041	3281	1	2046	3974	5209
transcript/41845 full_length_coverage=3;length=1048;num_subreads=60	gnl|BL_ORD_ID|16351 transcript/40687 full_length_coverage=9;length=1140;num_subreads=60	167	1036	9	169	270	1140	2	162
transcript/11402 full_length_coverage=2;length=2983;num_subreads=34	gnl|BL_ORD_ID|15184 transcript/3416 full_length_coverage=2;length=3870;num_subreads=19	1023	2914	1	1027	1980	3870	77	1104
transcript/8142 full_length_coverage=7;length=3250;num_subreads=60	gnl|BL_ORD_ID|14473 transcript/2204 full_length_coverage=2;length=4076;num_subreads=24	420	3250	5	422	1251	4076	18	421
transcript/15286 full_length_coverage=3;length=2681;num_subreads=38	gnl|BL_ORD_ID|26772 transcript/13874 full_length_coverage=6;length=2788;num_subreads=60	1	2400	2400	2679	178	2573	2444	2723
transcript/23141 full_length_coverage=3;length=2211;num_subreads=60	gnl|BL_ORD_ID|29959 transcript/19340 full_length_coverage=2;length=2451;num_subreads=13	321	2195	6	321	581	2450	2	322
transcript/25130 full_length_coverage=2;length=2025;num_subreads=44	gnl|BL_ORD_ID|24669 transcript/10209 full_length_coverage=2;length=3100;num_subreads=51	691	2025	80	691	1747	3083	2	616
transcript/19976 full_length_coverage=2;length=2319;num_subreads=38	gnl|BL_ORD_ID|28197 transcript/16321 full_length_coverage=3;length=2608;num_subreads=39	358	2317	49	358	646	2606	23	348
transcript/9620 full_length_coverage=2;length=3150;num_subreads=21	gnl|BL_ORD_ID|22529 transcript/6523 full_length_coverage=2;length=3429;num_subreads=25	19	2233	2234	3061	11	2225	2344	3170
transcript/10466 full_length_coverage=9;length=3069;num_subreads=60	gnl|BL_ORD_ID|753 transcript/1158 full_length_coverage=2;length=4448;num_subreads=23	142	2988	1	144	1597	4447	1	144
transcript/1329 full_length_coverage=3;length=4393;num_subreads=35	gnl|BL_ORD_ID|306 transcript/471 full_length_coverage=2;length=5265;num_subreads=9	26	3526	3524	4391	2	3501	3941	4812
transcript/34404 full_length_coverage=3;length=1498;num_subreads=24	gnl|BL_ORD_ID|3681 transcript/23631 full_length_coverage=3;length=2113;num_subreads=26	186	1497	69	190	799	2111	1	120
transcript/19082 full_length_coverage=2;length=2386;num_subreads=23	gnl|BL_ORD_ID|15084 transcript/3257 full_length_coverage=2;length=3893;num_subreads=12	223	2386	1	226	440	2606	70	295
transcript/12169 full_length_coverage=2;length=2954;num_subreads=19	gnl|BL_ORD_ID|24483 transcript/9877 full_length_coverage=3;length=3134;num_subreads=26	388	2954	5	389	536	3103	1	385
transcript/2395 full_length_coverage=11;length=4040;num_subreads=60	gnl|BL_ORD_ID|952 transcript/1477 full_length_coverage=5;length=4294;num_subreads=51	150	4040	1	151	381	4271	1	151
transcript/13666 full_length_coverage=8;length=2780;num_subreads=60	gnl|BL_ORD_ID|25020 transcript/10804 full_length_coverage=5;length=3029;num_subreads=60	2	2329	2326	2753	4	2336	2594	3029
transcript/874 full_length_coverage=5;length=4640;num_subreads=31	gnl|BL_ORD_ID|473 transcript/707 full_length_coverage=2;length=4789;num_subreads=16	362	4639	20	363	517	4787	3	345
transcript/12884 full_length_coverage=2;length=2863;num_subreads=26	gnl|BL_ORD_ID|22614 transcript/6663 full_length_coverage=2;length=3472;num_subreads=16	1	1432	1429	2862	36	1468	1971	3405
transcript/10385 full_length_coverage=3;length=3078;num_subreads=39	gnl|BL_ORD_ID|23141 transcript/7583 full_length_coverage=7;length=3264;num_subreads=60	261	3078	2	262	447	3264	11	271
transcript/25280 full_length_coverage=2;length=1995;num_subreads=13	gnl|BL_ORD_ID|14364 transcript/2031 full_length_coverage=2;length=4117;num_subreads=33	259	1993	59	263	2276	3998	76	278
transcript/6964 full_length_coverage=4;length=3389;num_subreads=39	gnl|BL_ORD_ID|30223 transcript/2523	27	2778	2778	3387	1	2752	3535	4144
transcript/19577 full_length_coverage=3;length=2392;num_subreads=23	gnl|BL_ORD_ID|28746 transcript/17262 full_length_coverage=2;length=2545;num_subreads=22	656	2392	74	655	808	2545	1	581
transcript/2562 full_length_coverage=12;length=3978;num_subreads=60	gnl|BL_ORD_ID|619 transcript/931 full_length_coverage=3;length=4640;num_subreads=25	2	3186	3184	3977	1	3182	3823	4614
transcript/28465 full_length_coverage=2;length=1788;num_subreads=23	gnl|BL_ORD_ID|24248 transcript/9474 full_length_coverage=3;length=3170;num_subreads=35	354	1777	40	358	1754	3169	1	319
transcript/38197 full_length_coverage=10;length=1286;num_subreads=60	gnl|BL_ORD_ID|26106 transcript/12742 full_length_coverage=2;length=2898;num_subreads=34	139	1285	2	141	1072	2216	1	138
transcript/19046 full_length_coverage=18;length=2416;num_subreads=60	gnl|BL_ORD_ID|25960 transcript/12476 full_length_coverage=3;length=2905;num_subreads=41	1	1901	1900	2406	1	1910	2369	2873
transcript/8781 full_length_coverage=3;length=3155;num_subreads=47	gnl|BL_ORD_ID|1113 transcript/1766 full_length_coverage=2;length=4256;num_subreads=25	1	2724	2723	3138	47	2769	3840	4254
transcript/35873 full_length_coverage=2;length=1451;num_subreads=44	gnl|BL_ORD_ID|3104 transcript/22729 full_length_coverage=2;length=2222;num_subreads=35	546	1450	6	551	1318	2221	53	584
transcript/8099 full_length_coverage=7;length=3165;num_subreads=60	gnl|BL_ORD_ID|22092 transcript/5743 full_length_coverage=5;length=3321;num_subreads=54	1309	3159	1	1310	1474	3321	4	1313
transcript/26097 full_length_coverage=2;length=1993;num_subreads=12	gnl|BL_ORD_ID|3217 transcript/22888 full_length_coverage=9;length=2165;num_subreads=60	1	1163	1163	1992	2	1165	1330	2160
transcript/20629 full_length_coverage=14;length=2299;num_subreads=60	gnl|BL_ORD_ID|964 transcript/1509 full_length_coverage=34;length=4127;num_subreads=60	497	2275	8	497	2346	4127	2	491
transcript/9663 full_length_coverage=4;length=3101;num_subreads=60	gnl|BL_ORD_ID|24398 transcript/9731 full_length_coverage=2;length=3114;num_subreads=25	290	3021	2	292	391	3114	4	282
transcript/1255 full_length_coverage=2;length=4516;num_subreads=8	gnl|BL_ORD_ID|662 transcript/998 full_length_coverage=2;length=4607;num_subreads=12	365	4516	21	366	466	4607	5	347
transcript/773	gnl|BL_ORD_ID|885 transcript/1357 full_length_coverage=5;length=4360;num_subreads=60	102	3982	3984	4234	47	3927	4110	4360
transcript/27591 full_length_coverage=8;length=1850;num_subreads=60	gnl|BL_ORD_ID|27423 transcript/15014 full_length_coverage=2;length=2727;num_subreads=12	318	1821	32	321	1200	2711	2	291
transcript/31604 full_length_coverage=3;length=1691;num_subreads=60	gnl|BL_ORD_ID|3129 transcript/22762 full_length_coverage=2;length=2171;num_subreads=40	102	1643	1	100	629	2170	175	274
transcript/3094 full_length_coverage=2;length=3863;num_subreads=27	gnl|BL_ORD_ID|14376 transcript/2053 full_length_coverage=11;length=4109;num_subreads=60	164	3841	1	164	429	4107	5	165
transcript/4748 full_length_coverage=6;length=3620;num_subreads=60	gnl|BL_ORD_ID|14833 transcript/2808 full_length_coverage=3;length=3942;num_subreads=49	585	3620	66	584	871	3904	2	525
transcript/19954 full_length_coverage=3;length=2355;num_subreads=38	gnl|BL_ORD_ID|27049 transcript/14357 full_length_coverage=2;length=2770;num_subreads=22	1	1605	1606	2347	1	1606	2032	2770
transcript/6042 full_length_coverage=4;length=3462;num_subreads=60	gnl|BL_ORD_ID|21336 transcript/4439 full_length_coverage=5;length=3658;num_subreads=60	232	3377	1	236	475	3656	123	364
transcript/2453 full_length_coverage=3;length=4069;num_subreads=18	gnl|BL_ORD_ID|942 transcript/1462 full_length_coverage=3;length=4313;num_subreads=60	1	2309	2308	4069	1	2328	2527	4289
transcript/35419 full_length_coverage=4;length=1479;num_subreads=60	gnl|BL_ORD_ID|10290 transcript/33659 full_length_coverage=3;length=1584;num_subreads=24	172	1477	34	173	274	1581	2	145
transcript/38446 full_length_coverage=19;length=1302;num_subreads=60	gnl|BL_ORD_ID|1561 transcript/20280 full_length_coverage=2;length=2328;num_subreads=19	152	1302	42	152	1005	2155	1	110
transcript/15745 full_length_coverage=7;length=2646;num_subreads=60	gnl|BL_ORD_ID|25177 transcript/11084 full_length_coverage=2;length=3047;num_subreads=7	1085	2560	1	1085	1549	3031	1	1074
transcript/38586 full_length_coverage=2;length=1305;num_subreads=27	gnl|BL_ORD_ID|12341 transcript/36622 full_length_coverage=2;length=1406;num_subreads=40	333	1272	4	334	465	1404	2	332
transcript/26564 full_length_coverage=6;length=1957;num_subreads=60	gnl|BL_ORD_ID|22464 transcript/6419 full_length_coverage=8;length=3428;num_subreads=60	406	1927	8	409	1859	3387	5	411
transcript/13587 full_length_coverage=2;length=2841;num_subreads=10	gnl|BL_ORD_ID|559 transcript/835 full_length_coverage=2;length=4542;num_subreads=60	1	2462	2463	2841	1521	3971	4159	4535
transcript/13307 full_length_coverage=59;length=2831;num_subreads=60	gnl|BL_ORD_ID|24191 transcript/9381 full_length_coverage=3;length=3212;num_subreads=34	390	2831	8	389	777	3212	5	384
transcript/16504 full_length_coverage=2;length=2652;num_subreads=10	gnl|BL_ORD_ID|26983 transcript/14249 full_length_coverage=4;length=2759;num_subreads=44	188	2652	1	193	307	2757	1	183
transcript/9342 full_length_coverage=5;length=3168;num_subreads=60	gnl|BL_ORD_ID|23199 transcript/7684 full_length_coverage=4;length=3304;num_subreads=38	2	2920	2916	3115	22	2958	3101	3303
transcript/31298 full_length_coverage=2;length=1711;num_subreads=25	gnl|BL_ORD_ID|21684 transcript/5023 full_length_coverage=2;length=3585;num_subreads=36	1	1098	1098	1689	7	1075	2994	3585
transcript/24996 full_length_coverage=9;length=2072;num_subreads=60	gnl|BL_ORD_ID|29765 transcript/19018 full_length_coverage=3;length=2415;num_subreads=60	540	2072	72	541	874	2408	2	471
transcript/11083 full_length_coverage=12;length=3014;num_subreads=60	gnl|BL_ORD_ID|24074 transcript/9183 full_length_coverage=2;length=3158;num_subreads=31	1	2224	2222	2973	1	2218	2407	3158
transcript/6397 full_length_coverage=2;length=3423;num_subreads=60	gnl|BL_ORD_ID|15091 transcript/3266 full_length_coverage=7;length=3604;num_subreads=60	1	3167	3167	3422	41	3219	3324	3579
transcript/41004 full_length_coverage=24;length=1111;num_subreads=60	gnl|BL_ORD_ID|21290 transcript/4355 full_length_coverage=2;length=3660;num_subreads=39	328	1110	50	327	2879	3660	1	279
transcript/13779 full_length_coverage=19;length=2791;num_subreads=60	gnl|BL_ORD_ID|25347 transcript/11386 full_length_coverage=3;length=2895;num_subreads=28	254	2786	15	256	363	2895	4	249
transcript/33893 full_length_coverage=2;length=1588;num_subreads=60	gnl|BL_ORD_ID|5703 transcript/26705 full_length_coverage=2;length=1960;num_subreads=13	179	1587	18	179	382	1793	2	161
transcript/23904 full_length_coverage=54;length=2074;num_subreads=60	gnl|BL_ORD_ID|1793 transcript/20635 full_length_coverage=4;length=2313;num_subreads=60	315	2073	60	316	554	2312	2	258
transcript/38318 full_length_coverage=7;length=1292;num_subreads=60	gnl|BL_ORD_ID|9224 transcript/32043 full_length_coverage=2;length=1652;num_subreads=43	458	1292	7	459	818	1652	2	455
transcript/24747 full_length_coverage=3;length=2056;num_subreads=45	gnl|BL_ORD_ID|29875 transcript/19208 full_length_coverage=14;length=2407;num_subreads=60	1	1581	1581	2055	15	1595	1845	2319
transcript/14627 full_length_coverage=2;length=2726;num_subreads=43	gnl|BL_ORD_ID|15244 transcript/3531 full_length_coverage=4;length=3806;num_subreads=45	1	2518	2516	2724	960	3477	3594	3806
transcript/5682 full_length_coverage=6;length=3569;num_subreads=60	gnl|BL_ORD_ID|1152 transcript/1836 full_length_coverage=3;length=4181;num_subreads=30	891	3492	9	892	1588	4181	2	871
transcript/18831 full_length_coverage=48;length=2359;num_subreads=60	gnl|BL_ORD_ID|26544 transcript/13488 full_length_coverage=4;length=2814;num_subreads=41	232	2359	1	234	687	2814	43	276
transcript/19155 full_length_coverage=4;length=2407;num_subreads=60	gnl|BL_ORD_ID|21551 transcript/4808 full_length_coverage=2;length=3662;num_subreads=12	12	1342	1339	2404	1	1344	2595	3660
transcript/16101 full_length_coverage=3;length=2595;num_subreads=60	gnl|BL_ORD_ID|25780 transcript/12166 full_length_coverage=3;length=2901;num_subreads=17	10	1941	1937	2593	9	1942	2059	2714
transcript/26059 full_length_coverage=2;length=2002;num_subreads=36	gnl|BL_ORD_ID|27269 transcript/14738 full_length_coverage=2;length=2756;num_subreads=13	1	1689	1689	2002	62	1751	2285	2598
transcript/13996 full_length_coverage=6;length=2764;num_subreads=60	gnl|BL_ORD_ID|26512 transcript/13436 full_length_coverage=8;length=2880;num_subreads=60	122	2759	12	122	224	2879	1	112
transcript/25227 full_length_coverage=5;length=2044;num_subreads=60	gnl|BL_ORD_ID|29025 transcript/17721 full_length_coverage=2;length=2509;num_subreads=33	480	2044	77	482	894	2454	2	407
transcript/15667 full_length_coverage=4;length=2650;num_subreads=60	gnl|BL_ORD_ID|24193 transcript/9391 full_length_coverage=2;length=3157;num_subreads=45	2	2149	2147	2649	43	2182	2371	2873
transcript/6071 full_length_coverage=9;length=3524;num_subreads=51	gnl|BL_ORD_ID|21532 transcript/4777 full_length_coverage=2;length=3602;num_subreads=53	421	3523	74	420	509	3601	2	348
transcript/2159 full_length_coverage=2;length=4088;num_subreads=26	gnl|BL_ORD_ID|953 transcript/1479 full_length_coverage=5;length=4310;num_subreads=60	18	2852	2852	4074	85	2919	3078	4302
transcript/7532 full_length_coverage=2;length=3334;num_subreads=11	gnl|BL_ORD_ID|21737 transcript/5122 full_length_coverage=3;length=3582;num_subreads=56	1	3016	3016	3333	11	3009	3109	3425
transcript/16973 full_length_coverage=2;length=2556;num_subreads=20	gnl|BL_ORD_ID|24827 transcript/10470 full_length_coverage=2;length=3058;num_subreads=16	2	2077	2075	2553	29	2074	2575	3053
transcript/11713 full_length_coverage=3;length=2958;num_subreads=56	gnl|BL_ORD_ID|23267 transcript/7799 full_length_coverage=3;length=3305;num_subreads=60	1	2268	2268	2957	1	2273	2633	3292
transcript/29329 full_length_coverage=9;length=1802;num_subreads=60	gnl|BL_ORD_ID|7655 transcript/29646 full_length_coverage=2;length=1806;num_subreads=46	172	1800	1	173	17	1666	1	186
transcript/12020 full_length_coverage=6;length=2988;num_subreads=60	gnl|BL_ORD_ID|14616 transcript/2435 full_length_coverage=18;length=3748;num_subreads=60	111	2987	1	112	747	3627	1	114
transcript/26553 full_length_coverage=2;length=1970;num_subreads=22	gnl|BL_ORD_ID|29030 transcript/17727 full_length_coverage=11;length=2441;num_subreads=60	213	1970	56	213	683	2440	2	159
transcript/13602 full_length_coverage=4;length=2848;num_subreads=32	gnl|BL_ORD_ID|25549 transcript/11733 full_length_coverage=2;length=2957;num_subreads=27	295	2847	5	300	404	2956	1	284
transcript/20886 full_length_coverage=14;length=2325;num_subreads=60	gnl|BL_ORD_ID|28447 transcript/16744 full_length_coverage=2;length=2586;num_subreads=16	299	2296	32	300	591	2584	1	268
transcript/11837 full_length_coverage=2;length=2958;num_subreads=15	gnl|BL_ORD_ID|24051 transcript/9154 full_length_coverage=2;length=3175;num_subreads=30	1	2477	2478	2909	1	2474	2743	3173
transcript/14717 full_length_coverage=2;length=2736;num_subreads=29	gnl|BL_ORD_ID|23551 transcript/8297 full_length_coverage=3;length=3278;num_subreads=58	2	2379	2379	2732	25	2402	2918	3272
transcript/7103 full_length_coverage=2;length=3357;num_subreads=21	gnl|BL_ORD_ID|21449 transcript/4649 full_length_coverage=5;length=3616;num_subreads=60	1	3234	3234	3344	2	3257	3380	3491
transcript/3380 full_length_coverage=19;length=3808;num_subreads=60	gnl|BL_ORD_ID|14726 transcript/2617 full_length_coverage=2;length=3869;num_subreads=10	2	3455	3458	3743	2	3476	3583	3869
transcript/18066 full_length_coverage=37;length=2451;num_subreads=60	gnl|BL_ORD_ID|23519 transcript/8252 full_length_coverage=4;length=3233;num_subreads=60	257	2397	26	258	1092	3231	2	233
transcript/3729 full_length_coverage=6;length=3579;num_subreads=60	gnl|BL_ORD_ID|215 transcript/333 full_length_coverage=2;length=5389;num_subreads=25	1344	3579	1	1348	3110	5331	1	1341
transcript/31862 full_length_coverage=2;length=1680;num_subreads=30	gnl|BL_ORD_ID|5888 transcript/26974 full_length_coverage=2;length=1942;num_subreads=26	1	1351	1349	1679	1	1363	1599	1914
transcript/9620 full_length_coverage=2;length=3150;num_subreads=21	gnl|BL_ORD_ID|22706 transcript/6819 full_length_coverage=3;length=3394;num_subreads=33	2	2233	2234	3149	1	2226	2345	3259
transcript/5252 full_length_coverage=2;length=3580;num_subreads=20	gnl|BL_ORD_ID|14537 transcript/2312 full_length_coverage=2;length=4056;num_subreads=42	342	3580	3	342	642	3884	54	394
transcript/5677 full_length_coverage=2;length=3549;num_subreads=47	gnl|BL_ORD_ID|21118 transcript/4072 full_length_coverage=6;length=3698;num_subreads=60	1	3371	3367	3549	1	3371	3471	3652
transcript/16639 full_length_coverage=3;length=2573;num_subreads=60	gnl|BL_ORD_ID|27304 transcript/14808 full_length_coverage=4;length=2743;num_subreads=60	1181	2572	1	1185	1352	2743	1	1185
transcript/38497 full_length_coverage=8;length=1283;num_subreads=60	gnl|BL_ORD_ID|5187 transcript/25925 full_length_coverage=6;length=2010;num_subreads=60	8	751	746	1281	2	745	1471	2009
transcript/35468 full_length_coverage=16;length=1492;num_subreads=60	gnl|BL_ORD_ID|8548 transcript/31003 full_length_coverage=3;length=1718;num_subreads=20	10	1359	1358	1481	1	1351	1589	1709
transcript/28694 full_length_coverage=2;length=1836;num_subreads=41	gnl|BL_ORD_ID|27902 transcript/15810 full_length_coverage=4;length=2653;num_subreads=58	321	1802	8	320	1151	2631	21	332
transcript/14209 full_length_coverage=14;length=2777;num_subreads=60	gnl|BL_ORD_ID|26116 transcript/12756 full_length_coverage=4;length=2892;num_subreads=42	12	2272	2271	2773	9	2272	2389	2892
transcript/40362 full_length_coverage=2;length=1170;num_subreads=60	gnl|BL_ORD_ID|8488 transcript/30911 full_length_coverage=3;length=1723;num_subreads=60	268	1169	3	271	787	1691	4	279
transcript/3694 full_length_coverage=11;length=3751;num_subreads=60	gnl|BL_ORD_ID|14803 transcript/2752 full_length_coverage=4;length=3930;num_subreads=48	12	3608	3605	3732	1	3620	3779	3909
transcript/17381 full_length_coverage=2;length=2613;num_subreads=7	gnl|BL_ORD_ID|26927 transcript/14142 full_length_coverage=2;length=2769;num_subreads=37	181	2612	12	182	334	2760	33	201
transcript/1636 full_length_coverage=2;length=4268;num_subreads=17	gnl|BL_ORD_ID|690 transcript/1051 full_length_coverage=20;length=4471;num_subreads=60	1	3927	3926	4221	25	3952	4175	4470
transcript/9116 full_length_coverage=5;length=3172;num_subreads=60	gnl|BL_ORD_ID|22420 transcript/6354 full_length_coverage=2;length=3432;num_subreads=24	2	2292	2291	3170	6	2296	2552	3431
transcript/6209 full_length_coverage=2;length=3439;num_subreads=14	gnl|BL_ORD_ID|15015 transcript/3137 full_length_coverage=3;length=3898;num_subreads=34	294	3439	2	296	635	3829	44	353
transcript/27943 full_length_coverage=2;length=1896;num_subreads=16	gnl|BL_ORD_ID|26838 transcript/13982 full_length_coverage=2;length=2729;num_subreads=16	500	1819	6	498	1403	2726	3	499
transcript/4748 full_length_coverage=6;length=3620;num_subreads=60	gnl|BL_ORD_ID|14784 transcript/2718 full_length_coverage=2;length=3979;num_subreads=23	585	3620	63	584	889	3946	2	542
transcript/38134 full_length_coverage=3;length=1302;num_subreads=60	gnl|BL_ORD_ID|12230 transcript/36467 full_length_coverage=3;length=1421;num_subreads=53	150	1301	27	152	269	1420	2	127
transcript/16157 full_length_coverage=2;length=2627;num_subreads=28	gnl|BL_ORD_ID|25959 transcript/12475 full_length_coverage=5;length=2903;num_subreads=45	1	1481	1482	2595	158	1637	1785	2903
transcript/9686 full_length_coverage=2;length=3141;num_subreads=13	gnl|BL_ORD_ID|15057 transcript/3212 full_length_coverage=2;length=3836;num_subreads=50	1	2864	2863	3141	1	2864	3562	3835
transcript/9900 full_length_coverage=5;length=2933;num_subreads=34	gnl|BL_ORD_ID|22644 transcript/6715 full_length_coverage=3;length=3425;num_subreads=37	292	2927	26	291	868	3422	34	296
transcript/34595 full_length_coverage=50;length=1487;num_subreads=60	gnl|BL_ORD_ID|1561 transcript/20280 full_length_coverage=2;length=2328;num_subreads=19	111	1433	1	111	1005	2327	1	110
transcript/3702 full_length_coverage=3;length=3771;num_subreads=44	gnl|BL_ORD_ID|14803 transcript/2752 full_length_coverage=4;length=3930;num_subreads=48	1	3590	3587	3734	1	3620	3779	3928
transcript/9975 full_length_coverage=10;length=3120;num_subreads=60	gnl|BL_ORD_ID|22092 transcript/5743 full_length_coverage=5;length=3321;num_subreads=54	1309	3119	1	1310	1474	3276	4	1313
transcript/34595 full_length_coverage=50;length=1487;num_subreads=60	gnl|BL_ORD_ID|1384 transcript/19980 full_length_coverage=3;length=2353;num_subreads=34	111	1419	1	111	1044	2352	1	111
transcript/38801 full_length_coverage=3;length=1286;num_subreads=60	gnl|BL_ORD_ID|27198 transcript/14617 full_length_coverage=2;length=2740;num_subreads=16	261	1286	32	264	1665	2688	2	234
transcript/21180 full_length_coverage=3;length=2279;num_subreads=30	gnl|BL_ORD_ID|27169 transcript/14571 full_length_coverage=6;length=2758;num_subreads=60	98	2278	1	103	547	2731	161	264
transcript/31668 full_length_coverage=2;length=1691;num_subreads=60	gnl|BL_ORD_ID|29118 transcript/17874 full_length_coverage=11;length=2479;num_subreads=60	1	1426	1425	1690	1	1426	2105	2370
transcript/19071 full_length_coverage=16;length=2362;num_subreads=60	gnl|BL_ORD_ID|28290 transcript/16472 full_length_coverage=2;length=2605;num_subreads=15	2	2237	2235	2340	77	2303	2499	2604
transcript/21108 full_length_coverage=13;length=2282;num_subreads=60	gnl|BL_ORD_ID|28782 transcript/17324 full_length_coverage=11;length=2454;num_subreads=60	2	2068	2065	2280	15	2108	2237	2452
transcript/1932 full_length_coverage=16;length=4088;num_subreads=60	gnl|BL_ORD_ID|1097 transcript/1731 full_length_coverage=2;length=4231;num_subreads=59	647	4084	75	648	702	4138	2	559
transcript/11076 full_length_coverage=11;length=2983;num_subreads=60	gnl|BL_ORD_ID|21244 transcript/4271 full_length_coverage=5;length=3667;num_subreads=60	284	2894	1	283	1058	3667	1	284
transcript/15656 full_length_coverage=3;length=2654;num_subreads=53	gnl|BL_ORD_ID|30246 transcript/13547	183	2649	13	183	301	2767	1	172
transcript/5926 full_length_coverage=2;length=3482;num_subreads=19	gnl|BL_ORD_ID|15457 transcript/3905 full_length_coverage=2;length=3736;num_subreads=21	13	3193	3193	3482	2	3192	3324	3623
transcript/539 full_length_coverage=5;length=4950;num_subreads=60	gnl|BL_ORD_ID|338 transcript/517 full_length_coverage=2;length=5055;num_subreads=13	1	4239	4239	4942	1	4243	4352	5054
transcript/24221 full_length_coverage=12;length=2084;num_subreads=60	gnl|BL_ORD_ID|27380 transcript/14934 full_length_coverage=6;length=2708;num_subreads=60	389	2082	60	394	1016	2708	1	335
transcript/844 full_length_coverage=2;length=4627;num_subreads=32	gnl|BL_ORD_ID|422 transcript/635 full_length_coverage=2;length=4809;num_subreads=31	340	4626	1	343	522	4808	1	343
transcript/11264 full_length_coverage=2;length=3003;num_subreads=60	gnl|BL_ORD_ID|24524 transcript/9944 full_length_coverage=2;length=3118;num_subreads=10	14	2709	2706	2994	1	2702	2806	3089
transcript/16067 full_length_coverage=6;length=2642;num_subreads=60	gnl|BL_ORD_ID|23586 transcript/8356 full_length_coverage=2;length=3226;num_subreads=30	1	2023	2021	2639	19	2045	2608	3226
transcript/19117 full_length_coverage=7;length=2409;num_subreads=60	gnl|BL_ORD_ID|26134 transcript/12789 full_length_coverage=7;length=2866;num_subreads=60	1	1413	1414	2398	1	1419	1882	2865
transcript/39413 full_length_coverage=3;length=1272;num_subreads=60	gnl|BL_ORD_ID|12230 transcript/36467 full_length_coverage=3;length=1421;num_subreads=53	106	1271	1	108	231	1420	19	127
transcript/20747 full_length_coverage=2;length=2296;num_subreads=26	gnl|BL_ORD_ID|28782 transcript/17324 full_length_coverage=11;length=2454;num_subreads=60	2	2092	2089	2294	15	2108	2237	2438
transcript/38431 full_length_coverage=2;length=1306;num_subreads=24	gnl|BL_ORD_ID|22957 transcript/7246 full_length_coverage=3;length=3348;num_subreads=60	225	1303	4	225	2299	3346	80	301
transcript/2184 full_length_coverage=2;length=4081;num_subreads=26	gnl|BL_ORD_ID|867 transcript/1333 full_length_coverage=2;length=4324;num_subreads=17	110	3635	3633	4081	145	3673	3857	4306
transcript/23327 full_length_coverage=3;length=2134;num_subreads=60	gnl|BL_ORD_ID|1929 transcript/20851 full_length_coverage=3;length=2318;num_subreads=36	1	1405	1402	2039	1	1412	1662	2316
transcript/11948 full_length_coverage=3;length=2935;num_subreads=60	gnl|BL_ORD_ID|24180 transcript/9356 full_length_coverage=5;length=3147;num_subreads=60	246	2934	20	248	390	3084	17	245
transcript/5679 full_length_coverage=2;length=3613;num_subreads=7	gnl|BL_ORD_ID|684 transcript/1035 full_length_coverage=2;length=4509;num_subreads=43	1	3338	3338	3604	632	3952	4229	4490
transcript/35299 full_length_coverage=5;length=1502;num_subreads=60	gnl|BL_ORD_ID|8531 transcript/30980 full_length_coverage=2;length=1708;num_subreads=27	1	1351	1349	1468	1	1355	1587	1706
transcript/16017 full_length_coverage=9;length=2618;num_subreads=60	gnl|BL_ORD_ID|26668 transcript/13714 full_length_coverage=2;length=2793;num_subreads=28	214	2616	1	219	395	2791	1	217
transcript/2395 full_length_coverage=11;length=4040;num_subreads=60	gnl|BL_ORD_ID|1011 transcript/1587 full_length_coverage=27;length=4272;num_subreads=60	150	4040	1	151	381	4271	1	151
transcript/28923 full_length_coverage=2;length=1837;num_subreads=40	gnl|BL_ORD_ID|4055 transcript/24221 full_length_coverage=12;length=2084;num_subreads=60	1	1149	1148	1836	57	1206	1384	2070
transcript/28981 full_length_coverage=2;length=1835;num_subreads=23	gnl|BL_ORD_ID|24790 transcript/10403 full_length_coverage=25;length=3053;num_subreads=60	1	1510	1508	1835	1	1510	2724	3051
transcript/22967 full_length_coverage=2;length=2162;num_subreads=27	gnl|BL_ORD_ID|28197 transcript/16321 full_length_coverage=3;length=2608;num_subreads=39	340	2161	4	340	646	2464	2	348
transcript/16180 full_length_coverage=5;length=2614;num_subreads=41	gnl|BL_ORD_ID|23758 transcript/8638 full_length_coverage=2;length=3223;num_subreads=40	241	2613	1	241	846	3221	1	240
transcript/30151 full_length_coverage=97;length=1725;num_subreads=60	gnl|BL_ORD_ID|1542 transcript/20243 full_length_coverage=2;length=2349;num_subreads=60	217	1724	52	216	852	2347	2	166
transcript/19841 full_length_coverage=2;length=2382;num_subreads=23	gnl|BL_ORD_ID|28366 transcript/16616 full_length_coverage=2;length=2616;num_subreads=25	385	2379	4	386	626	2615	111	492
transcript/6488 full_length_coverage=3;length=3415;num_subreads=59	gnl|BL_ORD_ID|21216 transcript/4226 full_length_coverage=2;length=3707;num_subreads=18	244	3414	2	248	460	3601	104	349
transcript/15601 full_length_coverage=2;length=2660;num_subreads=28	gnl|BL_ORD_ID|26827 transcript/13960 full_length_coverage=2;length=2780;num_subreads=46	1	1785	1783	2660	1	1785	1896	2772
transcript/28075 full_length_coverage=2;length=1898;num_subreads=19	gnl|BL_ORD_ID|29938 transcript/19313 full_length_coverage=2;length=2417;num_subreads=17	244	1897	33	246	771	2414	224	435
transcript/26517 full_length_coverage=6;length=1985;num_subreads=60	gnl|BL_ORD_ID|22464 transcript/6419 full_length_coverage=8;length=3428;num_subreads=60	411	1977	8	414	1859	3426	5	411
transcript/33881 full_length_coverage=2;length=1574;num_subreads=31	gnl|BL_ORD_ID|1856 transcript/20731 full_length_coverage=2;length=2306;num_subreads=51	409	1572	7	410	1108	2268	2	406
transcript/11361 full_length_coverage=7;length=3004;num_subreads=60	gnl|BL_ORD_ID|21244 transcript/4271 full_length_coverage=5;length=3667;num_subreads=60	289	2907	2	288	1058	3667	1	284
transcript/14083 full_length_coverage=3;length=2766;num_subreads=36	gnl|BL_ORD_ID|25814 transcript/12220 full_length_coverage=2;length=2936;num_subreads=16	1	2380	2378	2764	1	2381	2489	2877
transcript/41960 full_length_coverage=2;length=1030;num_subreads=60	gnl|BL_ORD_ID|15773 transcript/39881 full_length_coverage=2;length=1186;num_subreads=60	320	1002	5	320	500	1185	2	317
transcript/6868 full_length_coverage=12;length=3359;num_subreads=60	gnl|BL_ORD_ID|1003 transcript/1575 full_length_coverage=2;length=4346;num_subreads=22	239	3279	2	240	1329	4346	61	296
transcript/10935 full_length_coverage=4;length=3006;num_subreads=39	gnl|BL_ORD_ID|21515 transcript/4756 full_length_coverage=2;length=3621;num_subreads=45	1	2752	2751	2976	34	2786	3394	3619
transcript/9684 full_length_coverage=2;length=3134;num_subreads=15	gnl|BL_ORD_ID|21431 transcript/4619 full_length_coverage=2;length=3648;num_subreads=20	225	3134	2	230	694	3603	177	405
transcript/15194 full_length_coverage=3;length=2461;num_subreads=53	gnl|BL_ORD_ID|28021 transcript/16022 full_length_coverage=4;length=2656;num_subreads=60	1087	2458	1	1088	1284	2654	68	1152
transcript/7386 full_length_coverage=2;length=3371;num_subreads=14	gnl|BL_ORD_ID|21561 transcript/4825 full_length_coverage=14;length=3610;num_subreads=60	2	3054	3053	3359	89	3137	3289	3596
transcript/14529 full_length_coverage=4;length=2722;num_subreads=60	gnl|BL_ORD_ID|25737 transcript/12098 full_length_coverage=3;length=2943;num_subreads=60	397	2710	53	397	643	2943	2	347
transcript/12186 full_length_coverage=2;length=2921;num_subreads=8	gnl|BL_ORD_ID|24950 transcript/10664 full_length_coverage=16;length=3005;num_subreads=60	1266	2918	1	1271	1362	3003	1	1261
transcript/38446 full_length_coverage=19;length=1302;num_subreads=60	gnl|BL_ORD_ID|1384 transcript/19980 full_length_coverage=3;length=2353;num_subreads=34	152	1302	42	152	1044	2195	1	111
transcript/17817 full_length_coverage=4;length=2476;num_subreads=60	gnl|BL_ORD_ID|28588 transcript/16969 full_length_coverage=2;length=2576;num_subreads=14	1	2136	2139	2474	1	2121	2242	2575
transcript/6995 full_length_coverage=2;length=3416;num_subreads=29	gnl|BL_ORD_ID|21434 transcript/4626 full_length_coverage=2;length=3621;num_subreads=26	271	3383	1	271	508	3620	23	293
transcript/14626 full_length_coverage=2;length=2727;num_subreads=60	gnl|BL_ORD_ID|21802 transcript/5236 full_length_coverage=4;length=3575;num_subreads=48	358	2712	4	362	1206	3574	10	371
transcript/5214 full_length_coverage=6;length=3551;num_subreads=60	gnl|BL_ORD_ID|397 transcript/602 full_length_coverage=2;length=4872;num_subreads=16	218	3430	1	218	1649	4861	3	219
transcript/3051 full_length_coverage=3;length=3980;num_subreads=53	gnl|BL_ORD_ID|1040 transcript/1639 full_length_coverage=2;length=4286;num_subreads=11	151	3979	1	152	383	4215	2	153
transcript/8971 full_length_coverage=3;length=3200;num_subreads=29	gnl|BL_ORD_ID|15423 transcript/3848 full_length_coverage=2;length=3748;num_subreads=19	1	1738	1739	3200	49	1792	2259	3721
transcript/7170 full_length_coverage=2;length=3410;num_subreads=11	gnl|BL_ORD_ID|21788 transcript/5213 full_length_coverage=52;length=3550;num_subreads=60	1	1763	1762	3407	2	1764	1901	3548
transcript/16060 full_length_coverage=3;length=2696;num_subreads=48	gnl|BL_ORD_ID|27045 transcript/14351 full_length_coverage=4;length=2744;num_subreads=55	134	1957	1957	2696	1	1824	1944	2683
transcript/7642 full_length_coverage=2;length=3333;num_subreads=20	gnl|BL_ORD_ID|22059 transcript/5682 full_length_coverage=6;length=3569;num_subreads=60	18	2106	2103	3333	5	2095	2242	3489
transcript/8805 full_length_coverage=12;length=3216;num_subreads=60	gnl|BL_ORD_ID|23199 transcript/7684 full_length_coverage=4;length=3304;num_subreads=38	1	2962	2958	3154	1	2958	3101	3303
transcript/4987 full_length_coverage=2;length=3597;num_subreads=14	gnl|BL_ORD_ID|14876 transcript/2885 full_length_coverage=26;length=3899;num_subreads=60	276	3597	2	281	556	3880	19	294
transcript/14364 full_length_coverage=13;length=2758;num_subreads=60	gnl|BL_ORD_ID|26195 transcript/12898 full_length_coverage=2;length=2911;num_subreads=51	258	2756	19	258	386	2895	16	272
transcript/19205 full_length_coverage=2;length=1953;num_subreads=21	gnl|BL_ORD_ID|22047 transcript/5666 full_length_coverage=3;length=3594;num_subreads=42	1	1698	1697	1953	40	1748	2842	3098
transcript/2433 full_length_coverage=2;length=4073;num_subreads=10	gnl|BL_ORD_ID|1161 transcript/1850 full_length_coverage=2;length=4242;num_subreads=8	343	4071	23	345	464	4239	2	344
transcript/27137 full_length_coverage=7;length=1927;num_subreads=60	gnl|BL_ORD_ID|3840 transcript/23878 full_length_coverage=5;length=2093;num_subreads=60	104	1909	1	103	287	2092	1	103
transcript/40362 full_length_coverage=2;length=1170;num_subreads=60	gnl|BL_ORD_ID|11111 transcript/34837 full_length_coverage=2;length=1522;num_subreads=20	268	1164	3	270	624	1521	3	275
transcript/5327 full_length_coverage=12;length=3545;num_subreads=60	gnl|BL_ORD_ID|15015 transcript/3137 full_length_coverage=3;length=3898;num_subreads=34	309	3542	2	311	635	3896	44	353
transcript/12158 full_length_coverage=4;length=2941;num_subreads=60	gnl|BL_ORD_ID|24867 transcript/10536 full_length_coverage=4;length=3056;num_subreads=60	1	2030	2029	2914	1	2030	2172	3056
transcript/15656 full_length_coverage=3;length=2654;num_subreads=53	gnl|BL_ORD_ID|26876 transcript/14053 full_length_coverage=4;length=2762;num_subreads=34	183	2652	15	185	298	2761	2	172
transcript/37124 full_length_coverage=37;length=1372;num_subreads=60	gnl|BL_ORD_ID|27936 transcript/15868 full_length_coverage=2;length=2655;num_subreads=28	152	1371	4	155	1388	2606	2	154
transcript/23929 full_length_coverage=14;length=2118;num_subreads=60	gnl|BL_ORD_ID|26155 transcript/12831 full_length_coverage=2;length=2883;num_subreads=22	300	2098	56	303	1080	2882	2	249
transcript/5628 full_length_coverage=2;length=3522;num_subreads=30	gnl|BL_ORD_ID|21340 transcript/4446 full_length_coverage=2;length=3695;num_subreads=9	2	3049	3046	3506	48	3122	3228	3691
transcript/8313 full_length_coverage=3;length=3263;num_subreads=43	gnl|BL_ORD_ID|22441 transcript/6387 full_length_coverage=2;length=3452;num_subreads=29	1	2069	2068	3263	1	2072	2180	3378
transcript/2926 full_length_coverage=6;length=3915;num_subreads=60	gnl|BL_ORD_ID|14577 transcript/2377 full_length_coverage=4;length=4033;num_subreads=42	1812	3912	101	1817	1842	3949	2	1707
transcript/15088 full_length_coverage=76;length=2586;num_subreads=60	gnl|BL_ORD_ID|23542 transcript/8282 full_length_coverage=2;length=3243;num_subreads=38	255	2561	2	254	936	3241	3	255
transcript/7565 full_length_coverage=2;length=3317;num_subreads=31	gnl|BL_ORD_ID|14561 transcript/2354 full_length_coverage=2;length=4090;num_subreads=15	1013	3317	1	1014	1679	3990	4	1024
transcript/18165 full_length_coverage=50;length=2357;num_subreads=60	gnl|BL_ORD_ID|30262 transcript/16387	205	2357	19	207	534	2689	4	188
transcript/21973 full_length_coverage=2;length=2243;num_subreads=38	gnl|BL_ORD_ID|26515 transcript/13443 full_length_coverage=2;length=2890;num_subreads=20	1	1517	1516	2240	1	1516	2141	2864
transcript/6357 full_length_coverage=4;length=3524;num_subreads=45	gnl|BL_ORD_ID|21114 transcript/4065 full_length_coverage=2;length=3696;num_subreads=44	1	2510	2509	3514	61	2588	2691	3696
transcript/14627 full_length_coverage=2;length=2726;num_subreads=43	gnl|BL_ORD_ID|15382 transcript/3772 full_length_coverage=6;length=3756;num_subreads=60	1	2518	2516	2724	906	3423	3540	3750
transcript/21178 full_length_coverage=3;length=2285;num_subreads=60	gnl|BL_ORD_ID|29423 transcript/18414 full_length_coverage=5;length=2488;num_subreads=60	152	2284	1	148	268	2397	1	148
transcript/34532 full_length_coverage=2;length=1531;num_subreads=30	gnl|BL_ORD_ID|6651 transcript/28092 full_length_coverage=6;length=1859;num_subreads=60	299	1530	4	302	483	1711	2	304
transcript/9180 full_length_coverage=2;length=3203;num_subreads=47	gnl|BL_ORD_ID|21454 transcript/4655 full_length_coverage=2;length=3636;num_subreads=23	203	3199	1	208	591	3636	243	438
transcript/22967 full_length_coverage=2;length=2162;num_subreads=27	gnl|BL_ORD_ID|28260 transcript/16428 full_length_coverage=2;length=2566;num_subreads=18	340	2161	7	340	658	2489	2	358
transcript/11669 full_length_coverage=8;length=2983;num_subreads=60	gnl|BL_ORD_ID|25429 transcript/11530 full_length_coverage=2;length=2994;num_subreads=34	14	1513	1509	2881	1	1510	1619	2994
transcript/20300 full_length_coverage=3;length=2344;num_subreads=37	gnl|BL_ORD_ID|29159 transcript/17955 full_length_coverage=3;length=2497;num_subreads=33	157	2306	1	159	354	2496	1	146
transcript/22915 full_length_coverage=3;length=2166;num_subreads=41	gnl|BL_ORD_ID|26315 transcript/13114 full_length_coverage=2;length=2912;num_subreads=9	214	2105	4	214	1012	2904	2	212
transcript/3514 full_length_coverage=2;length=3802;num_subreads=35	gnl|BL_ORD_ID|14630 transcript/2453 full_length_coverage=3;length=4069;num_subreads=18	238	3802	1	239	478	4026	4	248
transcript/19366 full_length_coverage=8;length=2397;num_subreads=60	gnl|BL_ORD_ID|23738 transcript/8604 full_length_coverage=3;length=3106;num_subreads=50	340	2391	9	340	1033	3081	42	372
transcript/19954 full_length_coverage=3;length=2355;num_subreads=38	gnl|BL_ORD_ID|26630 transcript/13641 full_length_coverage=2;length=2804;num_subreads=26	1	1605	1606	2349	1	1638	2064	2804
transcript/16157 full_length_coverage=2;length=2627;num_subreads=28	gnl|BL_ORD_ID|25862 transcript/12319 full_length_coverage=7;length=2906;num_subreads=60	1	1481	1482	2627	11	1492	1640	2789
transcript/15800 full_length_coverage=8;length=2664;num_subreads=56	gnl|BL_ORD_ID|25359 transcript/11405 full_length_coverage=8;length=2993;num_subreads=60	15	1960	1958	2663	2	1968	2275	2982
transcript/28910 full_length_coverage=3;length=1833;num_subreads=51	gnl|BL_ORD_ID|23933 transcript/8947 full_length_coverage=2;length=3221;num_subreads=24	1	1247	1246	1827	1	1246	2640	3221
transcript/23904 full_length_coverage=54;length=2074;num_subreads=60	gnl|BL_ORD_ID|29765 transcript/19018 full_length_coverage=3;length=2415;num_subreads=60	541	2073	73	542	874	2408	2	471
transcript/29500 full_length_coverage=2;length=1813;num_subreads=60	gnl|BL_ORD_ID|23954 transcript/8982 full_length_coverage=2;length=3208;num_subreads=33	508	1737	9	510	1952	3207	6	507
transcript/569 full_length_coverage=3;length=4984;num_subreads=37	gnl|BL_ORD_ID|270 transcript/413 full_length_coverage=4;length=5307;num_subreads=38	1	4065	4065	4982	1	4066	4369	5287
transcript/1054 full_length_coverage=2;length=4515;num_subreads=22	gnl|BL_ORD_ID|376 transcript/575 full_length_coverage=4;length=5010;num_subreads=38	259	4515	2	262	723	4978	284	544
transcript/9797 full_length_coverage=16;length=3073;num_subreads=60	gnl|BL_ORD_ID|23812 transcript/8737 full_length_coverage=2;length=3190;num_subreads=29	2	2424	2421	3044	1	2453	2566	3190
transcript/6239 full_length_coverage=2;length=3449;num_subreads=22	gnl|BL_ORD_ID|15375 transcript/3762 full_length_coverage=3;length=3789;num_subreads=52	1	3314	3313	3447	198	3518	3656	3789
transcript/6782 full_length_coverage=5;length=3434;num_subreads=45	gnl|BL_ORD_ID|15015 transcript/3137 full_length_coverage=3;length=3898;num_subreads=34	228	3434	2	230	635	3898	125	353
transcript/4242 full_length_coverage=2;length=3470;num_subreads=18	gnl|BL_ORD_ID|14753 transcript/2669 full_length_coverage=2;length=3973;num_subreads=46	1	3199	3195	3468	22	3206	3467	3739
transcript/530 full_length_coverage=4;length=5048;num_subreads=29	gnl|BL_ORD_ID|153 transcript/232 full_length_coverage=2;length=5794;num_subreads=11	772	5047	78	774	1480	5769	2	690
transcript/37697 full_length_coverage=2;length=1335;num_subreads=26	gnl|BL_ORD_ID|22148 transcript/5837 full_length_coverage=3;length=3494;num_subreads=36	1	1107	1102	1332	2010	3116	3243	3491
transcript/4864 full_length_coverage=30;length=3555;num_subreads=60	gnl|BL_ORD_ID|21195 transcript/4191 full_length_coverage=6;length=3683;num_subreads=60	2	3161	3158	3538	29	3188	3306	3683
transcript/22137 full_length_coverage=3;length=2233;num_subreads=22	gnl|BL_ORD_ID|1764 transcript/20589 full_length_coverage=7;length=2254;num_subreads=60	533	2230	94	534	555	2252	2	442
transcript/34047 full_length_coverage=3;length=1565;num_subreads=60	gnl|BL_ORD_ID|29150 transcript/17942 full_length_coverage=2;length=2494;num_subreads=55	1	1042	1043	1564	1	1042	1837	2358
transcript/21108 full_length_coverage=13;length=2282;num_subreads=60	gnl|BL_ORD_ID|29721 transcript/18947 full_length_coverage=13;length=2434;num_subreads=60	2	2068	2065	2278	55	2092	2221	2434
transcript/19136 full_length_coverage=3;length=2451;num_subreads=11	gnl|BL_ORD_ID|28630 transcript/17049 full_length_coverage=5;length=2553;num_subreads=60	153	2430	1	157	270	2553	1	157
transcript/469 full_length_coverage=2;length=5167;num_subreads=10	gnl|BL_ORD_ID|308 transcript/473 full_length_coverage=2;length=5208;num_subreads=16	2	3361	3361	5162	4	3364	3226	5028
transcript/11360 full_length_coverage=7;length=2998;num_subreads=60	gnl|BL_ORD_ID|23164 transcript/7622 full_length_coverage=3;length=3316;num_subreads=40	383	2966	4	385	732	3315	1	380
transcript/3264 full_length_coverage=10;length=3920;num_subreads=60	gnl|BL_ORD_ID|14566 transcript/2361 full_length_coverage=2;length=4045;num_subreads=60	530	3920	87	535	641	4040	2	451
transcript/20117 full_length_coverage=53;length=2251;num_subreads=60	gnl|BL_ORD_ID|21615 transcript/4911 full_length_coverage=4;length=3598;num_subreads=42	497	2184	7	497	1910	3597	6	505
transcript/10100 full_length_coverage=5;length=3068;num_subreads=60	gnl|BL_ORD_ID|23577 transcript/8343 full_length_coverage=3;length=3245;num_subreads=26	1	2483	2481	3061	1	2489	2664	3244
transcript/33630 full_length_coverage=2;length=1583;num_subreads=60	gnl|BL_ORD_ID|691 transcript/1053 full_length_coverage=2;length=4562;num_subreads=9	229	1560	3	231	3221	4548	2	235
transcript/22170 full_length_coverage=6;length=2227;num_subreads=47	gnl|BL_ORD_ID|30158 transcript/19649 full_length_coverage=4;length=2355;num_subreads=60	1	2041	2038	2225	1	2041	2148	2338
transcript/11254 full_length_coverage=2;length=3018;num_subreads=16	gnl|BL_ORD_ID|22644 transcript/6715 full_length_coverage=3;length=3425;num_subreads=37	287	2910	25	286	801	3424	35	296
transcript/23543 full_length_coverage=21;length=2124;num_subreads=60	gnl|BL_ORD_ID|834 transcript/1285 full_length_coverage=2;length=4471;num_subreads=9	282	2106	3	283	2645	4469	1	275
transcript/6190 full_length_coverage=26;length=3421;num_subreads=60	gnl|BL_ORD_ID|21458 transcript/4662 full_length_coverage=14;length=3625;num_subreads=60	1	1735	1734	3394	1	1736	1965	3624
transcript/3703 full_length_coverage=2;length=3773;num_subreads=25	gnl|BL_ORD_ID|14375 transcript/2052 full_length_coverage=6;length=4139;num_subreads=60	1	2509	2507	3759	231	2740	2883	4139
transcript/24746 full_length_coverage=2;length=2069;num_subreads=27	gnl|BL_ORD_ID|2167 transcript/21254 full_length_coverage=28;length=2222;num_subreads=60	166	2068	1	165	279	2180	1	165
transcript/6488 full_length_coverage=3;length=3415;num_subreads=59	gnl|BL_ORD_ID|21855 transcript/5323 full_length_coverage=2;length=3564;num_subreads=20	244	3412	2	248	377	3545	21	266
transcript/2100 full_length_coverage=19;length=4073;num_subreads=60	gnl|BL_ORD_ID|1161 transcript/1850 full_length_coverage=2;length=4242;num_subreads=8	365	4037	35	367	545	4241	2	344
transcript/23735 full_length_coverage=2;length=2122;num_subreads=60	gnl|BL_ORD_ID|27766 transcript/15582 full_length_coverage=3;length=2646;num_subreads=31	222	2122	70	223	590	2484	1	153
transcript/32679 full_length_coverage=84;length=1583;num_subreads=60	gnl|BL_ORD_ID|691 transcript/1053 full_length_coverage=2;length=4562;num_subreads=9	234	1579	3	236	3221	4561	2	235
transcript/4165 full_length_coverage=2;length=3702;num_subreads=28	gnl|BL_ORD_ID|302 transcript/465 full_length_coverage=2;length=5133;num_subreads=12	1	1916	1914	3602	672	2586	3451	5132
transcript/7636 full_length_coverage=2;length=3334;num_subreads=15	gnl|BL_ORD_ID|15013 transcript/3134 full_length_coverage=3;length=3866;num_subreads=36	1	2603	2599	3333	354	2952	3053	3787
transcript/738 full_length_coverage=2;length=4711;num_subreads=24	gnl|BL_ORD_ID|413 transcript/623 full_length_coverage=31;length=4830;num_subreads=60	24	3581	3578	4711	2	3555	3696	4830
transcript/21450 full_length_coverage=10;length=2231;num_subreads=60	gnl|BL_ORD_ID|28263 transcript/16433 full_length_coverage=2;length=2591;num_subreads=16	125	2231	1	125	348	2454	1	126
transcript/738 full_length_coverage=2;length=4711;num_subreads=24	gnl|BL_ORD_ID|378 transcript/577 full_length_coverage=3;length=4929;num_subreads=31	2	3581	3576	4709	4	3570	3804	4925
transcript/20797 full_length_coverage=4;length=2306;num_subreads=60	gnl|BL_ORD_ID|14634 transcript/2459 full_length_coverage=9;length=4003;num_subreads=60	1	1785	1782	2297	1	1785	3487	4002
transcript/9900 full_length_coverage=5;length=2933;num_subreads=34	gnl|BL_ORD_ID|24772 transcript/10379 full_length_coverage=6;length=3080;num_subreads=60	10	1975	1975	2927	2	1919	2050	2969
transcript/17614 full_length_coverage=3;length=2507;num_subreads=57	gnl|BL_ORD_ID|27958 transcript/15907 full_length_coverage=2;length=2637;num_subreads=20	1	1589	1587	2486	1	1598	1736	2637
transcript/15032 full_length_coverage=2;length=2690;num_subreads=56	gnl|BL_ORD_ID|25169 transcript/11070 full_length_coverage=4;length=3011;num_subreads=60	1	1670	1668	2689	26	1690	1956	2983
transcript/22368 full_length_coverage=2;length=2209;num_subreads=54	gnl|BL_ORD_ID|26517 transcript/13446 full_length_coverage=8;length=2815;num_subreads=60	203	2201	2	203	796	2796	165	367
transcript/25934 full_length_coverage=3;length=2008;num_subreads=19	gnl|BL_ORD_ID|424 transcript/639 full_length_coverage=2;length=4839;num_subreads=33	1	1692	1690	2008	1	1692	3020	3338
transcript/26214 full_length_coverage=11;length=1994;num_subreads=60	gnl|BL_ORD_ID|26349 transcript/13164 full_length_coverage=2;length=2848;num_subreads=28	321	1970	59	322	1199	2848	2	265
transcript/14476 full_length_coverage=3;length=2709;num_subreads=40	gnl|BL_ORD_ID|21963 transcript/5523 full_length_coverage=2;length=3543;num_subreads=20	1026	2709	1	1029	1856	3541	1	1028
transcript/31010 full_length_coverage=13;length=1741;num_subreads=60	gnl|BL_ORD_ID|3817 transcript/23843 full_length_coverage=2;length=2067;num_subreads=36	236	1728	24	236	574	2066	9	225
transcript/7103 full_length_coverage=2;length=3357;num_subreads=21	gnl|BL_ORD_ID|21338 transcript/4441 full_length_coverage=2;length=3659;num_subreads=40	1	2361	2358	3352	1	2382	2662	3658
transcript/5261 full_length_coverage=2;length=3631;num_subreads=19	gnl|BL_ORD_ID|15026 transcript/3154 full_length_coverage=2;length=3878;num_subreads=18	284	3631	1	284	466	3813	25	301
transcript/26233 full_length_coverage=2;length=1977;num_subreads=60	gnl|BL_ORD_ID|26722 transcript/13797 full_length_coverage=2;length=2770;num_subreads=31	660	1977	9	661	1391	2713	4	656
transcript/36886 full_length_coverage=6;length=1381;num_subreads=60	gnl|BL_ORD_ID|7022 transcript/28702 full_length_coverage=4;length=1849;num_subreads=60	140	1323	2	140	569	1752	1	139
transcript/9327 full_length_coverage=2;length=3155;num_subreads=24	gnl|BL_ORD_ID|22101 transcript/5754 full_length_coverage=26;length=3517;num_subreads=60	110	2556	2553	3153	1	2446	2908	3508
transcript/10414 full_length_coverage=15;length=3080;num_subreads=60	gnl|BL_ORD_ID|21480 transcript/4700 full_length_coverage=7;length=3616;num_subreads=60	234	3080	14	236	768	3612	192	410
transcript/26054 full_length_coverage=35;length=1983;num_subreads=60	gnl|BL_ORD_ID|24977 transcript/10725 full_length_coverage=3;length=3044;num_subreads=60	513	1958	7	515	1599	3044	2	510
transcript/14980 full_length_coverage=3;length=2696;num_subreads=46	gnl|BL_ORD_ID|25183 transcript/11093 full_length_coverage=2;length=3021;num_subreads=28	11	1920	1919	2696	10	1935	2146	2919
transcript/36230 full_length_coverage=2;length=1433;num_subreads=23	gnl|BL_ORD_ID|26248 transcript/12989 full_length_coverage=2;length=2851;num_subreads=25	162	1431	3	163	1560	2828	9	169
transcript/23990 full_length_coverage=4;length=2114;num_subreads=53	gnl|BL_ORD_ID|1372 transcript/19962 full_length_coverage=6;length=2257;num_subreads=60	1	1620	1619	2109	3	1621	1767	2256
transcript/10001 full_length_coverage=3;length=3104;num_subreads=53	gnl|BL_ORD_ID|23520 transcript/8253 full_length_coverage=4;length=3252;num_subreads=60	2	2823	2822	3104	5	2826	2932	3216
transcript/14150 full_length_coverage=2;length=2758;num_subreads=29	gnl|BL_ORD_ID|25730 transcript/12081 full_length_coverage=10;length=2938;num_subreads=60	1	1477	1477	2758	21	1499	1635	2916
transcript/8516 full_length_coverage=44;length=3224;num_subreads=60	gnl|BL_ORD_ID|23839 transcript/8778 full_length_coverage=2;length=3266;num_subreads=9	365	3223	90	368	409	3266	8	286
transcript/38937 full_length_coverage=3;length=1158;num_subreads=60	gnl|BL_ORD_ID|30137 transcript/19613 full_length_coverage=2;length=2377;num_subreads=45	391	1158	4	389	1604	2370	2	387
transcript/2345 full_length_coverage=4;length=4026;num_subreads=50	gnl|BL_ORD_ID|665 transcript/1003 full_length_coverage=2;length=4550;num_subreads=20	274	3935	2	276	868	4549	23	289
transcript/24558 full_length_coverage=2;length=2093;num_subreads=45	gnl|BL_ORD_ID|28604 transcript/16994 full_length_coverage=3;length=2552;num_subreads=36	1	1211	1210	2092	1	1211	1642	2524
transcript/12615 full_length_coverage=2;length=2938;num_subreads=8	gnl|BL_ORD_ID|24772 transcript/10379 full_length_coverage=6;length=3080;num_subreads=60	16	1928	1928	2937	17	1919	2050	3059
transcript/18677 full_length_coverage=5;length=2445;num_subreads=60	gnl|BL_ORD_ID|29375 transcript/18329 full_length_coverage=12;length=2470;num_subreads=60	575	2420	63	577	624	2466	1	521
transcript/3716 full_length_coverage=3;length=3759;num_subreads=29	gnl|BL_ORD_ID|14529 transcript/2294 full_length_coverage=3;length=4055;num_subreads=41	1	2302	2297	3756	14	2321	2600	4052
transcript/20300 full_length_coverage=3;length=2344;num_subreads=37	gnl|BL_ORD_ID|29909 transcript/19265 full_length_coverage=3;length=2404;num_subreads=40	160	2295	1	159	263	2400	2	160
transcript/6954 full_length_coverage=4;length=3362;num_subreads=60	gnl|BL_ORD_ID|642 transcript/972 full_length_coverage=3;length=4572;num_subreads=29	2	2560	2558	3361	8	2542	3738	4569
transcript/14161 full_length_coverage=90;length=2667;num_subreads=60	gnl|BL_ORD_ID|25359 transcript/11405 full_length_coverage=8;length=2993;num_subreads=60	1	1966	1964	2664	1	1968	2275	2976
transcript/867 full_length_coverage=27;length=4579;num_subreads=60	gnl|BL_ORD_ID|511 transcript/764 full_length_coverage=2;length=4712;num_subreads=32	231	4576	17	232	369	4711	1	222
transcript/867 full_length_coverage=27;length=4579;num_subreads=60	gnl|BL_ORD_ID|311 transcript/477 full_length_coverage=2;length=5110;num_subreads=32	1347	4577	1	1351	1883	5110	1	1351
transcript/5054 full_length_coverage=3;length=3607;num_subreads=15	gnl|BL_ORD_ID|14745 transcript/2654 full_length_coverage=2;length=3981;num_subreads=59	112	3607	1	113	306	3800	1	112
transcript/20300 full_length_coverage=3;length=2344;num_subreads=37	gnl|BL_ORD_ID|28846 transcript/17427 full_length_coverage=8;length=2520;num_subreads=60	157	2296	1	159	379	2515	2	160
transcript/41944 full_length_coverage=4;length=1019;num_subreads=60	gnl|BL_ORD_ID|13637 transcript/38475 full_length_coverage=2;length=1297;num_subreads=50	152	1016	5	154	421	1297	1	150
transcript/2204 full_length_coverage=2;length=4076;num_subreads=24	gnl|BL_ORD_ID|14409 transcript/2106 full_length_coverage=2;length=4105;num_subreads=16	162	2892	2891	4074	2	2735	2917	4102
transcript/1636 full_length_coverage=2;length=4268;num_subreads=17	gnl|BL_ORD_ID|932 transcript/1449 full_length_coverage=5;length=4332;num_subreads=42	111	3927	3926	4234	2	3799	4023	4331
transcript/20472 full_length_coverage=6;length=2335;num_subreads=60	gnl|BL_ORD_ID|29496 transcript/18549 full_length_coverage=20;length=2452;num_subreads=60	546	2335	6	547	665	2450	2	543
transcript/20010 full_length_coverage=8;length=2346;num_subreads=60	gnl|BL_ORD_ID|29322 transcript/18241 full_length_coverage=5;length=2459;num_subreads=60	497	2345	6	499	609	2459	2	495
transcript/3703 full_length_coverage=2;length=3773;num_subreads=25	gnl|BL_ORD_ID|14686 transcript/2554 full_length_coverage=5;length=3954;num_subreads=60	1	2509	2507	3752	104	2610	2710	3954
transcript/20551 full_length_coverage=44;length=2286;num_subreads=60	gnl|BL_ORD_ID|27635 transcript/15359 full_length_coverage=2;length=2666;num_subreads=20	634	2268	86	635	1032	2666	2	551
transcript/6626 full_length_coverage=2;length=3449;num_subreads=20	gnl|BL_ORD_ID|1025 transcript/1607 full_length_coverage=2;length=4375;num_subreads=19	232	3449	2	237	1112	4346	8	255
transcript/3636 full_length_coverage=2;length=3772;num_subreads=44	gnl|BL_ORD_ID|15072 transcript/3241 full_length_coverage=7;length=3877;num_subreads=60	2	3046	3043	3772	21	3030	3132	3858
transcript/29672 full_length_coverage=2;length=1791;num_subreads=27	gnl|BL_ORD_ID|23584 transcript/8353 full_length_coverage=3;length=3267;num_subreads=32	653	1789	70	654	2128	3266	2	586
transcript/4560 full_length_coverage=2;length=3631;num_subreads=42	gnl|BL_ORD_ID|14912 transcript/2941 full_length_coverage=2;length=3898;num_subreads=28	1	3126	3127	3508	3	3128	3514	3896
transcript/19395 full_length_coverage=4;length=2536;num_subreads=20	gnl|BL_ORD_ID|30243 transcript/12465	1	1541	1540	2535	76	1614	1736	2730
transcript/23210 full_length_coverage=8;length=2137;num_subreads=60	gnl|BL_ORD_ID|27981 transcript/15954 full_length_coverage=18;length=2621;num_subreads=60	150	2137	1	153	616	2605	1	153
transcript/32391 full_length_coverage=3;length=1690;num_subreads=53	gnl|BL_ORD_ID|27049 transcript/14357 full_length_coverage=2;length=2770;num_subreads=22	207	1689	37	210	1283	2770	2	177
transcript/2068 full_length_coverage=16;length=4124;num_subreads=60	gnl|BL_ORD_ID|867 transcript/1333 full_length_coverage=2;length=4324;num_subreads=17	111	3665	3663	4124	116	3673	3857	4319
transcript/25361 full_length_coverage=6;length=2021;num_subreads=60	gnl|BL_ORD_ID|4127 transcript/24344 full_length_coverage=4;length=2082;num_subreads=60	10	1853	1854	1976	15	1853	1965	2082
transcript/6129 full_length_coverage=3;length=3469;num_subreads=60	gnl|BL_ORD_ID|21803 transcript/5237 full_length_coverage=4;length=3645;num_subreads=59	22	3191	3191	3440	102	3284	3390	3643
transcript/1907 full_length_coverage=2;length=4158;num_subreads=26	gnl|BL_ORD_ID|911 transcript/1405 full_length_coverage=6;length=4294;num_subreads=56	11	3033	3032	4156	2	3021	3151	4275
transcript/9958 full_length_coverage=2;length=3083;num_subreads=40	gnl|BL_ORD_ID|23293 transcript/7834 full_length_coverage=5;length=3301;num_subreads=43	98	3082	2	101	243	3221	1	100
transcript/7344 full_length_coverage=6;length=3342;num_subreads=60	gnl|BL_ORD_ID|15178 transcript/3406 full_length_coverage=2;length=3919;num_subreads=14	1	2669	2669	3341	24	2688	3190	3863
transcript/33488 full_length_coverage=4;length=1627;num_subreads=60	gnl|BL_ORD_ID|6910 transcript/28510 full_length_coverage=4;length=1864;num_subreads=60	575	1625	70	575	712	1762	94	599
transcript/4607 full_length_coverage=8;length=3691;num_subreads=60	gnl|BL_ORD_ID|451 transcript/676 full_length_coverage=2;length=4788;num_subreads=25	104	2897	2894	3637	2	2796	4045	4787
transcript/23714 full_length_coverage=6;length=2126;num_subreads=60	gnl|BL_ORD_ID|28286 transcript/16467 full_length_coverage=2;length=2590;num_subreads=44	524	2112	9	524	1001	2588	1	506
transcript/11948 full_length_coverage=3;length=2935;num_subreads=60	gnl|BL_ORD_ID|24613 transcript/10114 full_length_coverage=4;length=3115;num_subreads=43	246	2844	20	248	509	3112	134	364
transcript/32800 full_length_coverage=2;length=1631;num_subreads=42	gnl|BL_ORD_ID|26896 transcript/14083 full_length_coverage=3;length=2766;num_subreads=36	1	1210	1207	1594	1	1210	2377	2764
transcript/10641 full_length_coverage=2;length=3083;num_subreads=38	gnl|BL_ORD_ID|24398 transcript/9731 full_length_coverage=2;length=3114;num_subreads=25	288	3038	1	290	391	3113	4	282
transcript/41024 full_length_coverage=2;length=1097;num_subreads=14	gnl|BL_ORD_ID|13120 transcript/37742 full_length_coverage=2;length=1304;num_subreads=53	100	1097	1	103	301	1301	5	107
transcript/5327 full_length_coverage=12;length=3545;num_subreads=60	gnl|BL_ORD_ID|15160 transcript/3381 full_length_coverage=3;length=3675;num_subreads=20	2	2027	2022	3542	6	2025	2154	3672
transcript/13597 full_length_coverage=2;length=2832;num_subreads=19	gnl|BL_ORD_ID|23267 transcript/7799 full_length_coverage=3;length=3305;num_subreads=60	1	2045	2043	2827	218	2272	2516	3271
transcript/19280 full_length_coverage=2;length=2417;num_subreads=17	gnl|BL_ORD_ID|28937 transcript/17581 full_length_coverage=2;length=2558;num_subreads=21	223	2313	2	225	463	2556	115	336
transcript/19843 full_length_coverage=12;length=2357;num_subreads=60	gnl|BL_ORD_ID|24364 transcript/9670 full_length_coverage=2;length=3166;num_subreads=10	1	1747	1743	2353	1	1747	2527	3139
transcript/4709 full_length_coverage=4;length=3627;num_subreads=43	gnl|BL_ORD_ID|15454 transcript/3900 full_length_coverage=3;length=3733;num_subreads=60	2	3110	3109	3553	19	3115	3291	3733
transcript/10414 full_length_coverage=15;length=3080;num_subreads=60	gnl|BL_ORD_ID|22861 transcript/7080 full_length_coverage=4;length=3370;num_subreads=36	234	3071	14	235	533	3368	201	417
transcript/26561 full_length_coverage=5;length=1966;num_subreads=60	gnl|BL_ORD_ID|3188 transcript/22846 full_length_coverage=2;length=2169;num_subreads=24	567	1962	7	569	772	2167	87	631
transcript/19136 full_length_coverage=3;length=2451;num_subreads=11	gnl|BL_ORD_ID|28533 transcript/16880 full_length_coverage=2;length=2585;num_subreads=43	153	2430	1	155	309	2585	1	155
transcript/5487 full_length_coverage=43;length=3459;num_subreads=60	gnl|BL_ORD_ID|15080 transcript/3252 full_length_coverage=2;length=3906;num_subreads=9	1	2034	2034	3419	1	2036	2522	3905
transcript/17086 full_length_coverage=9;length=2596;num_subreads=60	gnl|BL_ORD_ID|26795 transcript/13902 full_length_coverage=57;length=2784;num_subreads=60	1115	2596	1	1116	1305	2783	21	1135
transcript/42271 full_length_coverage=6;length=1006;num_subreads=60	gnl|BL_ORD_ID|15773 transcript/39881 full_length_coverage=2;length=1186;num_subreads=60	320	1005	5	320	500	1184	2	317
transcript/24627 full_length_coverage=2;length=2080;num_subreads=21	gnl|BL_ORD_ID|22705 transcript/6818 full_length_coverage=7;length=3380;num_subreads=60	1	1761	1759	2079	2	1762	3058	3378
transcript/12691 full_length_coverage=3;length=2875;num_subreads=37	gnl|BL_ORD_ID|23292 transcript/7833 full_length_coverage=2;length=3276;num_subreads=12	1469	2856	108	1468	1877	3274	2	1371
transcript/9795 full_length_coverage=70;length=3016;num_subreads=60	gnl|BL_ORD_ID|22057 transcript/5680 full_length_coverage=2;length=3530;num_subreads=22	2	2409	2407	2945	1	2409	2991	3530
transcript/20606 full_length_coverage=3;length=2313;num_subreads=60	gnl|BL_ORD_ID|27535 transcript/15199 full_length_coverage=3;length=2692;num_subreads=33	2	2103	2108	2268	2	2103	2532	2692
transcript/13926 full_length_coverage=2;length=2777;num_subreads=33	gnl|BL_ORD_ID|26512 transcript/13436 full_length_coverage=8;length=2880;num_subreads=60	101	2734	1	101	224	2879	11	112
transcript/38540 full_length_coverage=5;length=1325;num_subreads=60	gnl|BL_ORD_ID|26022 transcript/12599 full_length_coverage=2;length=2932;num_subreads=56	382	1323	4	383	1960	2901	27	392
transcript/18276 full_length_coverage=5;length=2468;num_subreads=37	gnl|BL_ORD_ID|23947 transcript/8966 full_length_coverage=2;length=3268;num_subreads=36	469	2372	5	470	1365	3268	3	469
transcript/16017 full_length_coverage=9;length=2618;num_subreads=60	gnl|BL_ORD_ID|26905 transcript/14100 full_length_coverage=4;length=2766;num_subreads=60	214	2584	1	219	398	2765	1	220
transcript/28046 full_length_coverage=2;length=1886;num_subreads=21	gnl|BL_ORD_ID|3189 transcript/22847 full_length_coverage=3;length=2162;num_subreads=57	1	1097	1098	1830	1	1097	1430	2161
transcript/20629 full_length_coverage=14;length=2299;num_subreads=60	gnl|BL_ORD_ID|29322 transcript/18241 full_length_coverage=5;length=2459;num_subreads=60	497	2243	6	496	707	2457	2	495
transcript/2880 full_length_coverage=2;length=3915;num_subreads=17	gnl|BL_ORD_ID|1165 transcript/1861 full_length_coverage=3;length=4130;num_subreads=52	10	2391	2390	3842	2	2377	2639	4106
transcript/9316 full_length_coverage=6;length=3156;num_subreads=60	gnl|BL_ORD_ID|23267 transcript/7799 full_length_coverage=3;length=3305;num_subreads=60	19	2288	2286	3105	2	2272	2516	3305
transcript/6488 full_length_coverage=3;length=3415;num_subreads=59	gnl|BL_ORD_ID|21336 transcript/4439 full_length_coverage=5;length=3658;num_subreads=60	244	3415	2	248	475	3657	118	364
transcript/9717 full_length_coverage=29;length=2921;num_subreads=60	gnl|BL_ORD_ID|24394 transcript/9723 full_length_coverage=4;length=3176;num_subreads=30	2	2201	2198	2826	44	2243	2549	3176
transcript/15194 full_length_coverage=3;length=2461;num_subreads=53	gnl|BL_ORD_ID|26872 transcript/14048 full_length_coverage=3;length=2806;num_subreads=60	163	2459	1	165	498	2806	45	212
transcript/4880 full_length_coverage=3;length=3607;num_subreads=38	gnl|BL_ORD_ID|14948 transcript/3011 full_length_coverage=3;length=3898;num_subreads=42	1326	3604	1	1326	1610	3896	1	1318
transcript/8142 full_length_coverage=7;length=3250;num_subreads=60	gnl|BL_ORD_ID|22861 transcript/7080 full_length_coverage=4;length=3370;num_subreads=36	420	3248	5	421	533	3355	17	417
transcript/25251 full_length_coverage=7;length=2036;num_subreads=60	gnl|BL_ORD_ID|25162 transcript/11053 full_length_coverage=5;length=3001;num_subreads=60	587	2036	7	588	1547	3001	1	574
transcript/21572 full_length_coverage=8;length=2260;num_subreads=60	gnl|BL_ORD_ID|22047 transcript/5666 full_length_coverage=3;length=3594;num_subreads=42	12	1605	1605	2260	1	1602	2843	3504
transcript/8919 full_length_coverage=2;length=3206;num_subreads=60	gnl|BL_ORD_ID|15455 transcript/3901 full_length_coverage=6;length=3706;num_subreads=60	1192	3203	108	1192	1470	3487	2	1086
transcript/9358 full_length_coverage=3;length=3181;num_subreads=28	gnl|BL_ORD_ID|23856 transcript/8810 full_length_coverage=4;length=3192;num_subreads=42	1	2049	2048	3065	2	2050	2173	3191
transcript/42393 full_length_coverage=7;length=1009;num_subreads=60	gnl|BL_ORD_ID|13218 transcript/37879 full_length_coverage=2;length=1326;num_subreads=43	385	1005	47	387	707	1326	1	344
transcript/17777 full_length_coverage=2;length=2441;num_subreads=22	gnl|BL_ORD_ID|27027 transcript/14321 full_length_coverage=3;length=2747;num_subreads=60	1	1829	1829	2379	1	1852	2177	2727
transcript/18145 full_length_coverage=2;length=2497;num_subreads=20	gnl|BL_ORD_ID|26921 transcript/14134 full_length_coverage=7;length=2777;num_subreads=60	1	1306	1301	2495	35	1339	1567	2763
transcript/9958 full_length_coverage=2;length=3083;num_subreads=40	gnl|BL_ORD_ID|23560 transcript/8314 full_length_coverage=4;length=3263;num_subreads=60	98	3009	2	101	345	3260	103	202
transcript/35795 full_length_coverage=7;length=1468;num_subreads=60	gnl|BL_ORD_ID|22966 transcript/7259 full_length_coverage=2;length=3384;num_subreads=17	1	1008	1003	1453	1	1008	2933	3384
transcript/7599 full_length_coverage=6;length=3394;num_subreads=51	gnl|BL_ORD_ID|14604 transcript/2418 full_length_coverage=5;length=4016;num_subreads=52	625	3392	82	625	1269	4012	340	883
transcript/13779 full_length_coverage=19;length=2791;num_subreads=60	gnl|BL_ORD_ID|24863 transcript/10528 full_length_coverage=15;length=3041;num_subreads=60	254	2791	13	257	503	3040	2	246
transcript/31865 full_length_coverage=2;length=1683;num_subreads=45	gnl|BL_ORD_ID|28662 transcript/17102 full_length_coverage=2;length=2542;num_subreads=60	512	1682	64	513	1344	2514	30	483
transcript/19828 full_length_coverage=2;length=2359;num_subreads=37	gnl|BL_ORD_ID|725 transcript/1112 full_length_coverage=2;length=4541;num_subreads=24	109	2330	1	110	2318	4539	63	172
transcript/10314 full_length_coverage=2;length=3106;num_subreads=16	gnl|BL_ORD_ID|22101 transcript/5754 full_length_coverage=26;length=3517;num_subreads=60	108	2559	2556	3106	1	2446	2908	3456
transcript/18512 full_length_coverage=90;length=2443;num_subreads=60	gnl|BL_ORD_ID|28937 transcript/17581 full_length_coverage=2;length=2558;num_subreads=21	341	2437	7	343	463	2556	1	336
transcript/12558 full_length_coverage=3;length=2816;num_subreads=57	gnl|BL_ORD_ID|23719 transcript/8574 full_length_coverage=2;length=3289;num_subreads=21	1	1684	1681	2813	63	1753	2062	3195
transcript/19137 full_length_coverage=2;length=2467;num_subreads=15	gnl|BL_ORD_ID|27976 transcript/15942 full_length_coverage=2;length=2630;num_subreads=25	1	1808	1807	2466	4	1809	1935	2595
transcript/29563 full_length_coverage=3;length=1814;num_subreads=53	gnl|BL_ORD_ID|4989 transcript/25639 full_length_coverage=2;length=2022;num_subreads=19	1	1194	1189	1776	1	1201	1434	2022
transcript/11832 full_length_coverage=2;length=2958;num_subreads=60	gnl|BL_ORD_ID|649 transcript/981 full_length_coverage=2;length=4567;num_subreads=12	788	2958	88	788	2311	4484	2	702
transcript/15673 full_length_coverage=9;length=2660;num_subreads=60	gnl|BL_ORD_ID|27030 transcript/14327 full_length_coverage=2;length=2762;num_subreads=17	1	1823	1819	2651	1	1822	1928	2761
transcript/10893 full_length_coverage=3;length=3032;num_subreads=48	gnl|BL_ORD_ID|23199 transcript/7684 full_length_coverage=4;length=3304;num_subreads=38	2	2932	2928	3032	22	2958	3101	3207
transcript/16193 full_length_coverage=2;length=2625;num_subreads=18	gnl|BL_ORD_ID|22597 transcript/6636 full_length_coverage=3;length=3409;num_subreads=45	1	2363	2362	2625	1	2342	2505	2768
transcript/11713 full_length_coverage=3;length=2958;num_subreads=56	gnl|BL_ORD_ID|24156 transcript/9316 full_length_coverage=6;length=3156;num_subreads=60	2	2267	2268	2957	19	2288	2403	3092
transcript/5977 full_length_coverage=2;length=3482;num_subreads=25	gnl|BL_ORD_ID|21561 transcript/4825 full_length_coverage=14;length=3610;num_subreads=60	2	3170	3169	3482	1	3169	3289	3601
transcript/42075 full_length_coverage=3;length=1025;num_subreads=53	gnl|BL_ORD_ID|15574 transcript/39604 full_length_coverage=3;length=1224;num_subreads=52	230	1022	25	234	432	1223	2	210
transcript/21254 full_length_coverage=28;length=2222;num_subreads=60	gnl|BL_ORD_ID|683 transcript/1034 full_length_coverage=2;length=4520;num_subreads=20	1	1523	1522	2181	1	1520	3858	4519
transcript/39601 full_length_coverage=14;length=1209;num_subreads=60	gnl|BL_ORD_ID|11111 transcript/34837 full_length_coverage=2;length=1522;num_subreads=20	274	1170	3	276	624	1521	3	275
transcript/10316 full_length_coverage=3;length=3091;num_subreads=24	gnl|BL_ORD_ID|23583 transcript/8350 full_length_coverage=2;length=3296;num_subreads=12	2	2381	2382	3053	4	2377	2629	3294
transcript/2779 full_length_coverage=7;length=3946;num_subreads=60	gnl|BL_ORD_ID|14719 transcript/2606 full_length_coverage=2;length=3971;num_subreads=20	119	2317	2318	3945	2	2200	2345	3971
transcript/28117 full_length_coverage=3;length=1875;num_subreads=60	gnl|BL_ORD_ID|5620 transcript/26583 full_length_coverage=6;length=1945;num_subreads=60	110	1825	1	113	229	1944	1	113
transcript/16407 full_length_coverage=7;length=2637;num_subreads=60	gnl|BL_ORD_ID|26738 transcript/13819 full_length_coverage=2;length=2791;num_subreads=52	22	2331	2329	2633	32	2358	2460	2764
transcript/5926 full_length_coverage=2;length=3482;num_subreads=19	gnl|BL_ORD_ID|21989 transcript/5564 full_length_coverage=2;length=3532;num_subreads=35	24	3193	3193	3419	2	3171	3303	3532
transcript/20747 full_length_coverage=2;length=2296;num_subreads=26	gnl|BL_ORD_ID|29721 transcript/18947 full_length_coverage=13;length=2434;num_subreads=60	2	2092	2089	2294	55	2092	2221	2422
transcript/16216 full_length_coverage=2;length=2535;num_subreads=20	gnl|BL_ORD_ID|21449 transcript/4649 full_length_coverage=5;length=3616;num_subreads=60	1	2352	2352	2535	972	3257	3380	3559
transcript/8291 full_length_coverage=2;length=3245;num_subreads=58	gnl|BL_ORD_ID|21305 transcript/4382 full_length_coverage=2;length=3692;num_subreads=18	204	3243	2	205	616	3654	69	261
transcript/11002 full_length_coverage=21;length=2957;num_subreads=60	gnl|BL_ORD_ID|24522 transcript/9942 full_length_coverage=2;length=3112;num_subreads=14	731	2880	9	730	954	3110	66	789
transcript/688 full_length_coverage=4;length=4759;num_subreads=37	gnl|BL_ORD_ID|412 transcript/622 full_length_coverage=2;length=4861;num_subreads=22	208	4756	18	211	345	4857	1	195
transcript/31322 full_length_coverage=2;length=1728;num_subreads=9	gnl|BL_ORD_ID|25791 transcript/12186 full_length_coverage=2;length=2921;num_subreads=8	1	1509	1505	1728	1	1511	2694	2920
transcript/21241 full_length_coverage=8;length=2273;num_subreads=60	gnl|BL_ORD_ID|29423 transcript/18414 full_length_coverage=5;length=2488;num_subreads=60	148	2273	1	148	262	2399	1	148
transcript/4161 full_length_coverage=2;length=3684;num_subreads=12	gnl|BL_ORD_ID|513 transcript/767 full_length_coverage=2;length=4682;num_subreads=25	1	2176	2174	3683	105	2273	3175	4681
transcript/37619 full_length_coverage=2;length=1338;num_subreads=60	gnl|BL_ORD_ID|10813 transcript/34404 full_length_coverage=3;length=1498;num_subreads=24	1	1048	1049	1338	49	1095	1208	1497
transcript/16833 full_length_coverage=3;length=2563;num_subreads=38	gnl|BL_ORD_ID|27623 transcript/15342 full_length_coverage=3;length=2674;num_subreads=58	1	2146	2145	2561	1	2147	2248	2666
transcript/4331 full_length_coverage=45;length=3652;num_subreads=60	gnl|BL_ORD_ID|21382 transcript/4522 full_length_coverage=2;length=3724;num_subreads=9	1	2893	2891	3609	1	2884	3001	3722
transcript/7642 full_length_coverage=2;length=3333;num_subreads=20	gnl|BL_ORD_ID|21059 transcript/3971 full_length_coverage=2;length=3727;num_subreads=20	2	2106	2103	3333	82	2187	2334	3555
transcript/28918 full_length_coverage=3;length=1805;num_subreads=60	gnl|BL_ORD_ID|3745 transcript/23727 full_length_coverage=4;length=2117;num_subreads=60	1	1359	1356	1746	1	1359	1721	2117
transcript/6750 full_length_coverage=7;length=3404;num_subreads=60	gnl|BL_ORD_ID|22191 transcript/5928 full_length_coverage=12;length=3484;num_subreads=60	391	3403	58	387	448	3460	7	335
transcript/35826 full_length_coverage=2;length=1457;num_subreads=60	gnl|BL_ORD_ID|10262 transcript/33622 full_length_coverage=3;length=1580;num_subreads=60	127	1457	1	129	245	1579	1	129
transcript/20672 full_length_coverage=9;length=2350;num_subreads=60	gnl|BL_ORD_ID|29340 transcript/18277 full_length_coverage=2;length=2468;num_subreads=18	306	2350	66	307	366	2408	3	243
transcript/14626 full_length_coverage=2;length=2727;num_subreads=60	gnl|BL_ORD_ID|1126 transcript/1790 full_length_coverage=5;length=4214;num_subreads=52	360	2724	4	362	1823	4207	8	369
transcript/177 full_length_coverage=2;length=5992;num_subreads=7	gnl|BL_ORD_ID|95 transcript/138 full_length_coverage=2;length=6091;num_subreads=10	580	5991	3	582	694	6080	2	573
transcript/13758 full_length_coverage=3;length=2824;num_subreads=22	gnl|BL_ORD_ID|25861 transcript/12315 full_length_coverage=2;length=2916;num_subreads=27	18	2263	2260	2822	1	2238	2352	2913
transcript/19495 full_length_coverage=6;length=2385;num_subreads=60	gnl|BL_ORD_ID|29793 transcript/19064 full_length_coverage=2;length=2427;num_subreads=12	133	2311	11	133	243	2422	2	128
transcript/32150 full_length_coverage=3;length=1667;num_subreads=59	gnl|BL_ORD_ID|23122 transcript/7548 full_length_coverage=2;length=3318;num_subreads=27	220	1667	39	223	1886	3318	2	187
transcript/16188 full_length_coverage=9;length=2516;num_subreads=60	gnl|BL_ORD_ID|24840 transcript/10488 full_length_coverage=2;length=3074;num_subreads=18	1	1384	1385	2507	22	1405	1953	3074
transcript/1599 full_length_coverage=5;length=4350;num_subreads=60	gnl|BL_ORD_ID|771 transcript/1189 full_length_coverage=2;length=4497;num_subreads=53	3	3936	3932	4275	94	4047	4153	4497
transcript/20928 full_length_coverage=2;length=2289;num_subreads=30	gnl|BL_ORD_ID|29494 transcript/18545 full_length_coverage=2;length=2487;num_subreads=44	419	2289	6	418	609	2481	2	417
transcript/12971 full_length_coverage=2;length=2761;num_subreads=16	gnl|BL_ORD_ID|21798 transcript/5228 full_length_coverage=2;length=3562;num_subreads=11	1	2499	2496	2755	751	3203	3310	3562
transcript/15827 full_length_coverage=6;length=2634;num_subreads=60	gnl|BL_ORD_ID|26738 transcript/13819 full_length_coverage=2;length=2791;num_subreads=52	2	2304	2302	2633	39	2358	2460	2791
transcript/4409 full_length_coverage=6;length=3677;num_subreads=60	gnl|BL_ORD_ID|14854 transcript/2847 full_length_coverage=2;length=3934;num_subreads=27	258	3676	2	258	506	3923	147	403
transcript/23218 full_length_coverage=2;length=2139;num_subreads=29	gnl|BL_ORD_ID|29072 transcript/17801 full_length_coverage=2;length=2500;num_subreads=47	1	1296	1294	2139	1	1303	1571	2417
transcript/29487 full_length_coverage=20;length=1784;num_subreads=60	gnl|BL_ORD_ID|28834 transcript/17411 full_length_coverage=2;length=2548;num_subreads=18	279	1699	5	280	1122	2544	2	277
transcript/23301 full_length_coverage=2;length=2172;num_subreads=16	gnl|BL_ORD_ID|28881 transcript/17490 full_length_coverage=2;length=2521;num_subreads=34	626	2170	76	627	965	2517	2	554
transcript/2395 full_length_coverage=11;length=4040;num_subreads=60	gnl|BL_ORD_ID|979 transcript/1533 full_length_coverage=3;length=4281;num_subreads=26	2	3038	3035	4040	4	3040	3274	4279
transcript/9638 full_length_coverage=2;length=3164;num_subreads=24	gnl|BL_ORD_ID|22412 transcript/6333 full_length_coverage=3;length=3310;num_subreads=30	1	2474	2472	3104	26	2491	2676	3309
transcript/9388 full_length_coverage=2;length=3153;num_subreads=20	gnl|BL_ORD_ID|21321 transcript/4406 full_length_coverage=3;length=3646;num_subreads=57	420	3153	7	420	517	3250	2	415
transcript/9657 full_length_coverage=3;length=3144;num_subreads=39	gnl|BL_ORD_ID|23476 transcript/8173 full_length_coverage=2;length=3234;num_subreads=21	2	2205	2205	3088	12	2223	2342	3233
transcript/1698 full_length_coverage=2;length=4277;num_subreads=21	gnl|BL_ORD_ID|559 transcript/835 full_length_coverage=2;length=4542;num_subreads=60	10	3731	3732	4185	249	3971	4089	4542
transcript/2543 full_length_coverage=8;length=3942;num_subreads=60	gnl|BL_ORD_ID|14529 transcript/2294 full_length_coverage=3;length=4055;num_subreads=41	20	2330	2327	3884	1	2320	2502	4052
transcript/39413 full_length_coverage=3;length=1272;num_subreads=60	gnl|BL_ORD_ID|12648 transcript/37065 full_length_coverage=8;length=1399;num_subreads=60	106	1272	1	108	222	1388	11	118
transcript/38200 full_length_coverage=2;length=1302;num_subreads=31	gnl|BL_ORD_ID|27198 transcript/14617 full_length_coverage=2;length=2740;num_subreads=16	203	1279	3	206	1665	2740	31	234
transcript/31322 full_length_coverage=2;length=1728;num_subreads=9	gnl|BL_ORD_ID|24848 transcript/10503 full_length_coverage=4;length=3053;num_subreads=46	1	1509	1505	1728	1	1501	2673	2900
transcript/39793 full_length_coverage=34;length=1171;num_subreads=60	gnl|BL_ORD_ID|15377 transcript/3764 full_length_coverage=3;length=3757;num_subreads=24	360	1169	7	363	2947	3754	2	356
transcript/1635 full_length_coverage=19;length=4277;num_subreads=60	gnl|BL_ORD_ID|689 transcript/1047 full_length_coverage=2;length=4527;num_subreads=21	1420	4219	13	1423	1730	4527	2	1403
transcript/1766 full_length_coverage=2;length=4256;num_subreads=25	gnl|BL_ORD_ID|749 transcript/1152 full_length_coverage=2;length=4515;num_subreads=14	1	3986	3982	4254	1	3973	4231	4504
transcript/1054 full_length_coverage=2;length=4515;num_subreads=22	gnl|BL_ORD_ID|422 transcript/635 full_length_coverage=2;length=4809;num_subreads=31	259	4515	2	255	522	4775	4	272
transcript/11930 full_length_coverage=4;length=2936;num_subreads=31	gnl|BL_ORD_ID|25495 transcript/11648 full_length_coverage=2;length=2964;num_subreads=43	314	2912	71	316	357	2963	2	250
transcript/6750 full_length_coverage=7;length=3404;num_subreads=60	gnl|BL_ORD_ID|22305 transcript/6134 full_length_coverage=10;length=3459;num_subreads=60	391	3358	58	387	491	3458	50	378
transcript/5859 full_length_coverage=2;length=3458;num_subreads=11	gnl|BL_ORD_ID|21755 transcript/5159 full_length_coverage=2;length=3569;num_subreads=31	1	2831	2832	3456	1	2826	2936	3559
transcript/5871 full_length_coverage=5;length=3436;num_subreads=53	gnl|BL_ORD_ID|914 transcript/1410 full_length_coverage=3;length=4338;num_subreads=38	1430	3433	1	1432	2332	4334	1	1432
transcript/35952 full_length_coverage=9;length=1442;num_subreads=60	gnl|BL_ORD_ID|10399 transcript/33813 full_length_coverage=2;length=1577;num_subreads=60	1	1021	1020	1434	1	1051	1156	1570
transcript/42320 full_length_coverage=6;length=1009;num_subreads=60	gnl|BL_ORD_ID|13637 transcript/38475 full_length_coverage=2;length=1297;num_subreads=50	147	1009	3	149	421	1297	1	150
transcript/24480 full_length_coverage=2;length=2076;num_subreads=14	gnl|BL_ORD_ID|2564 transcript/21907 full_length_coverage=7;length=2155;num_subreads=60	167	2051	1	166	279	2153	1	165
transcript/690 full_length_coverage=19;length=4793;num_subreads=60	gnl|BL_ORD_ID|336 transcript/515 full_length_coverage=2;length=5013;num_subreads=30	17	4519	4516	4792	2	4490	4732	5008
transcript/27411 full_length_coverage=2;length=1948;num_subreads=19	gnl|BL_ORD_ID|24793 transcript/10411 full_length_coverage=4;length=3054;num_subreads=60	1	1521	1521	1948	2	1520	2606	3032
transcript/23198 full_length_coverage=5;length=2143;num_subreads=60	gnl|BL_ORD_ID|24803 transcript/10435 full_length_coverage=7;length=3053;num_subreads=60	246	2141	3	246	1127	3049	6	252
transcript/24379 full_length_coverage=8;length=2010;num_subreads=60	gnl|BL_ORD_ID|28207 transcript/16335 full_length_coverage=2;length=2605;num_subreads=29	234	1936	8	232	903	2605	1	225
transcript/37743 full_length_coverage=2;length=1328;num_subreads=48	gnl|BL_ORD_ID|10784 transcript/34367 full_length_coverage=4;length=1540;num_subreads=60	329	1328	4	326	437	1442	2	324
transcript/17090 full_length_coverage=7;length=2509;num_subreads=60	gnl|BL_ORD_ID|26456 transcript/13347 full_length_coverage=2;length=2822;num_subreads=23	1138	2470	1	1139	1489	2821	1	1139
transcript/25419 full_length_coverage=2;length=2019;num_subreads=33	gnl|BL_ORD_ID|2838 transcript/22321 full_length_coverage=6;length=2184;num_subreads=60	211	2019	7	211	365	2169	2	207
transcript/38981 full_length_coverage=3;length=1255;num_subreads=39	gnl|BL_ORD_ID|29750 transcript/18993 full_length_coverage=2;length=2417;num_subreads=32	167	1255	2	166	1332	2415	7	171
transcript/16973 full_length_coverage=2;length=2556;num_subreads=20	gnl|BL_ORD_ID|24940 transcript/10652 full_length_coverage=2;length=3069;num_subreads=18	16	2077	2075	2554	2	2063	2564	3043
transcript/13857 full_length_coverage=2;length=2795;num_subreads=43	gnl|BL_ORD_ID|25861 transcript/12315 full_length_coverage=2;length=2916;num_subreads=27	1	2231	2228	2792	1	2238	2352	2915
transcript/12091 full_length_coverage=2;length=2946;num_subreads=21	gnl|BL_ORD_ID|24679 transcript/10226 full_length_coverage=2;length=3098;num_subreads=35	194	2913	1	191	384	3098	93	283
transcript/1563 full_length_coverage=2;length=4296;num_subreads=19	gnl|BL_ORD_ID|559 transcript/835 full_length_coverage=2;length=4542;num_subreads=60	1	3913	3915	4296	29	3971	4160	4541
transcript/22118 full_length_coverage=4;length=2172;num_subreads=38	gnl|BL_ORD_ID|1700 transcript/20489 full_length_coverage=2;length=2346;num_subreads=16	1	1702	1697	2170	2	1703	1873	2346
transcript/2159 full_length_coverage=2;length=4088;num_subreads=26	gnl|BL_ORD_ID|915 transcript/1411 full_length_coverage=3;length=4353;num_subreads=31	1	2852	2852	4087	47	2899	3058	4294
transcript/2836 full_length_coverage=9;length=3890;num_subreads=60	gnl|BL_ORD_ID|14690 transcript/2558 full_length_coverage=4;length=3995;num_subreads=60	206	3876	1	206	318	3994	1	190
transcript/33956 full_length_coverage=10;length=1590;num_subreads=60	gnl|BL_ORD_ID|4656 transcript/25139 full_length_coverage=3;length=2056;num_subreads=28	356	1559	50	358	848	2053	1	310
transcript/2116 full_length_coverage=14;length=3914;num_subreads=60	gnl|BL_ORD_ID|896 transcript/1384 full_length_coverage=2;length=4369;num_subreads=32	1209	3899	1	1209	1649	4368	1	1210
transcript/20778 full_length_coverage=5;length=2329;num_subreads=60	gnl|BL_ORD_ID|27106 transcript/14456 full_length_coverage=2;length=2803;num_subreads=12	109	1234	1232	2328	60	1186	1652	2749
transcript/2208 full_length_coverage=2;length=4196;num_subreads=7	gnl|BL_ORD_ID|181 transcript/277 full_length_coverage=2;length=5552;num_subreads=30	1	2199	2194	4080	410	2605	3672	5551
transcript/34270 full_length_coverage=2;length=1562;num_subreads=34	gnl|BL_ORD_ID|2933 transcript/22465 full_length_coverage=2;length=2240;num_subreads=12	223	1562	73	223	872	2210	8	159
transcript/9983 full_length_coverage=19;length=3081;num_subreads=60	gnl|BL_ORD_ID|23493 transcript/8206 full_length_coverage=2;length=3277;num_subreads=19	16	1642	1642	3068	1	1627	1853	3277
transcript/16134 full_length_coverage=3;length=2592;num_subreads=40	gnl|BL_ORD_ID|27623 transcript/15342 full_length_coverage=3;length=2674;num_subreads=58	1	2147	2146	2573	2	2147	2248	2672
transcript/14627 full_length_coverage=2;length=2726;num_subreads=43	gnl|BL_ORD_ID|15166 transcript/3388 full_length_coverage=5;length=3814;num_subreads=58	1	2518	2516	2696	987	3504	3621	3809
transcript/11695 full_length_coverage=8;length=2983;num_subreads=60	gnl|BL_ORD_ID|23835 transcript/8771 full_length_coverage=3;length=3241;num_subreads=21	1	2184	2181	2969	3	2187	2452	3240
transcript/17741 full_length_coverage=2;length=2527;num_subreads=28	gnl|BL_ORD_ID|270 transcript/413 full_length_coverage=4;length=5307;num_subreads=38	1	1595	1595	2526	2480	4066	4369	5303
transcript/10748 full_length_coverage=2;length=3098;num_subreads=11	gnl|BL_ORD_ID|21951 transcript/5494 full_length_coverage=7;length=3260;num_subreads=60	586	3097	8	586	697	3235	10	585
transcript/24915 full_length_coverage=9;length=1992;num_subreads=60	gnl|BL_ORD_ID|15156 transcript/3369 full_length_coverage=2;length=3839;num_subreads=29	1	1226	1222	1990	1	1225	3071	3837
transcript/27806 full_length_coverage=2;length=1875;num_subreads=46	gnl|BL_ORD_ID|4166 transcript/24394 full_length_coverage=3;length=2042;num_subreads=42	1	1543	1544	1874	7	1546	1712	2042
transcript/863 full_length_coverage=31;length=4628;num_subreads=60	gnl|BL_ORD_ID|181 transcript/277 full_length_coverage=2;length=5552;num_subreads=30	2	2600	2595	4473	1	2605	3672	5551
transcript/13936 full_length_coverage=8;length=2708;num_subreads=60	gnl|BL_ORD_ID|21849 transcript/5316 full_length_coverage=2;length=3589;num_subreads=22	18	1930	1929	2685	2	1891	2830	3588
transcript/31466 full_length_coverage=3;length=1704;num_subreads=60	gnl|BL_ORD_ID|25814 transcript/12220 full_length_coverage=2;length=2936;num_subreads=16	1	1209	1207	1653	2	1209	2489	2935
transcript/18386 full_length_coverage=2;length=2459;num_subreads=60	gnl|BL_ORD_ID|24805 transcript/10438 full_length_coverage=2;length=3082;num_subreads=16	2	2004	2005	2438	43	2073	2649	3081
transcript/33789 full_length_coverage=2;length=1572;num_subreads=53	gnl|BL_ORD_ID|24891 transcript/10569 full_length_coverage=7;length=3047;num_subreads=60	1	1133	1131	1572	1	1133	2599	3040
transcript/18265 full_length_coverage=7;length=2464;num_subreads=60	gnl|BL_ORD_ID|28364 transcript/16611 full_length_coverage=2;length=2592;num_subreads=60	2	2103	2104	2456	17	2118	2231	2591
transcript/15656 full_length_coverage=3;length=2654;num_subreads=53	gnl|BL_ORD_ID|26141 transcript/12807 full_length_coverage=91;length=2770;num_subreads=60	183	2654	15	185	298	2770	2	172
transcript/18955 full_length_coverage=2;length=2449;num_subreads=26	gnl|BL_ORD_ID|27655 transcript/15387 full_length_coverage=2;length=2681;num_subreads=37	1	1260	1257	2428	1	1280	1506	2681
transcript/7599 full_length_coverage=6;length=3394;num_subreads=51	gnl|BL_ORD_ID|14524 transcript/2280 full_length_coverage=18;length=4040;num_subreads=60	625	3392	82	625	1268	4032	341	884
transcript/34270 full_length_coverage=2;length=1562;num_subreads=34	gnl|BL_ORD_ID|24633 transcript/10149 full_length_coverage=4;length=3109;num_subreads=38	223	1562	66	223	1700	3042	2	175
transcript/6254 full_length_coverage=5;length=3476;num_subreads=60	gnl|BL_ORD_ID|1187 transcript/1898 full_length_coverage=2;length=4207;num_subreads=20	2	2298	2296	3433	43	2337	3070	4207
transcript/6256 full_length_coverage=11;length=3458;num_subreads=60	gnl|BL_ORD_ID|21550 transcript/4807 full_length_coverage=3;length=3635;num_subreads=26	18	2612	2612	3456	3	2597	2789	3635
transcript/10743 full_length_coverage=2;length=3029;num_subreads=46	gnl|BL_ORD_ID|24819 transcript/10460 full_length_coverage=2;length=3067;num_subreads=19	1	1713	1711	2943	2	1717	1826	3063
transcript/21178 full_length_coverage=3;length=2285;num_subreads=60	gnl|BL_ORD_ID|2152 transcript/21230 full_length_coverage=2;length=2372;num_subreads=10	152	2280	12	150	248	2369	15	146
transcript/10533 full_length_coverage=2;length=3056;num_subreads=26	gnl|BL_ORD_ID|22483 transcript/6447 full_length_coverage=2;length=3425;num_subreads=32	154	3056	12	157	460	3364	1	146
transcript/3102 full_length_coverage=18;length=3567;num_subreads=60	gnl|BL_ORD_ID|15474 transcript/3928 full_length_coverage=2;length=3708;num_subreads=20	1611	3455	1	1611	1862	3708	1	1639
transcript/23172 full_length_coverage=2;length=2163;num_subreads=23	gnl|BL_ORD_ID|2691 transcript/22096 full_length_coverage=2;length=2209;num_subreads=51	13	1908	1906	2118	1	1878	1997	2207
transcript/26435 full_length_coverage=6;length=1979;num_subreads=60	gnl|BL_ORD_ID|27448 transcript/15057 full_length_coverage=2;length=2708;num_subreads=11	1	1224	1223	1949	1	1222	1980	2708
transcript/29760 full_length_coverage=53;length=1785;num_subreads=60	gnl|BL_ORD_ID|1699 transcript/20488 full_length_coverage=9;length=2305;num_subreads=60	105	1710	1	106	700	2304	1	106
transcript/2176 full_length_coverage=3;length=4086;num_subreads=41	gnl|BL_ORD_ID|442 transcript/662 full_length_coverage=15;length=4785;num_subreads=60	2	2676	2677	4085	7	2683	3336	4746
transcript/623 full_length_coverage=31;length=4830;num_subreads=60	gnl|BL_ORD_ID|306 transcript/471 full_length_coverage=2;length=5265;num_subreads=9	1	3497	3495	4820	1	3501	3941	5257
transcript/16086 full_length_coverage=2;length=2623;num_subreads=32	gnl|BL_ORD_ID|24725 transcript/10300 full_length_coverage=2;length=3093;num_subreads=60	98	2614	2	102	570	3086	2	101
transcript/15075 full_length_coverage=3;length=2693;num_subreads=60	gnl|BL_ORD_ID|25088 transcript/10929 full_length_coverage=3;length=3026;num_subreads=60	2	2060	2056	2594	57	2114	2488	3026
transcript/14348 full_length_coverage=2;length=2764;num_subreads=17	gnl|BL_ORD_ID|25528 transcript/11703 full_length_coverage=2;length=3001;num_subreads=10	1326	2743	1	1327	1582	3000	1	1326
transcript/14012 full_length_coverage=2;length=2774;num_subreads=53	gnl|BL_ORD_ID|22062 transcript/5686 full_length_coverage=2;length=3520;num_subreads=19	322	2774	37	325	743	3195	2	290
transcript/32791 full_length_coverage=3;length=1646;num_subreads=41	gnl|BL_ORD_ID|3158 transcript/22800 full_length_coverage=2;length=2193;num_subreads=11	1	1002	1001	1628	2	1002	1558	2182
transcript/3431 full_length_coverage=2;length=3899;num_subreads=7	gnl|BL_ORD_ID|14529 transcript/2294 full_length_coverage=3;length=4055;num_subreads=41	21	2344	2341	3894	1	2320	2502	4053
transcript/25614 full_length_coverage=2;length=2031;num_subreads=30	gnl|BL_ORD_ID|27020 transcript/14305 full_length_coverage=4;length=2727;num_subreads=60	181	2030	1	180	730	2607	20	197
transcript/6971 full_length_coverage=2;length=3365;num_subreads=20	gnl|BL_ORD_ID|21953 transcript/5496 full_length_coverage=4;length=3539;num_subreads=28	1	3018	3014	3365	21	3021	3186	3537
transcript/38981 full_length_coverage=3;length=1255;num_subreads=39	gnl|BL_ORD_ID|29875 transcript/19208 full_length_coverage=14;length=2407;num_subreads=60	167	1255	2	166	1213	2302	20	184
transcript/16639 full_length_coverage=3;length=2573;num_subreads=60	gnl|BL_ORD_ID|23986 transcript/9035 full_length_coverage=25;length=3175;num_subreads=60	1181	2572	1	1185	1784	3174	1	1185
transcript/10385 full_length_coverage=3;length=3078;num_subreads=39	gnl|BL_ORD_ID|23334 transcript/7912 full_length_coverage=6;length=3283;num_subreads=60	261	3065	2	261	476	3282	10	254
transcript/9576 full_length_coverage=2;length=2971;num_subreads=16	gnl|BL_ORD_ID|23164 transcript/7622 full_length_coverage=3;length=3316;num_subreads=40	379	2970	7	381	732	3315	9	380
transcript/1278 full_length_coverage=8;length=4393;num_subreads=60	gnl|BL_ORD_ID|808 transcript/1245 full_length_coverage=9;length=4424;num_subreads=60	2	3944	3946	4278	21	3961	4090	4422
transcript/14238 full_length_coverage=2;length=2807;num_subreads=7	gnl|BL_ORD_ID|29 transcript/34 full_length_coverage=5;length=6990;num_subreads=36	1301	2805	1	1302	5488	6987	1	1297
transcript/16680 full_length_coverage=8;length=2590;num_subreads=60	gnl|BL_ORD_ID|25002 transcript/10773 full_length_coverage=2;length=3051;num_subreads=25	1	2239	2237	2587	2	2221	2698	3048
transcript/1133 full_length_coverage=12;length=4461;num_subreads=60	gnl|BL_ORD_ID|771 transcript/1189 full_length_coverage=2;length=4497;num_subreads=53	34	4039	4035	4385	21	4047	4153	4497
transcript/33789 full_length_coverage=2;length=1572;num_subreads=53	gnl|BL_ORD_ID|1079 transcript/1695 full_length_coverage=3;length=4263;num_subreads=15	1	1133	1131	1572	1	1135	3805	4246
transcript/29944 full_length_coverage=12;length=1752;num_subreads=60	gnl|BL_ORD_ID|5809 transcript/26865 full_length_coverage=2;length=1964;num_subreads=60	701	1740	8	705	921	1963	2	700
transcript/10589 full_length_coverage=3;length=3093;num_subreads=44	gnl|BL_ORD_ID|21407 transcript/4573 full_length_coverage=6;length=3679;num_subreads=60	11	1695	1692	3092	1	1705	2234	3636
transcript/38622 full_length_coverage=3;length=1282;num_subreads=60	gnl|BL_ORD_ID|3120 transcript/22752 full_length_coverage=2;length=2191;num_subreads=28	217	1256	7	218	1152	2191	2	213
transcript/24937 full_length_coverage=7;length=2050;num_subreads=60	gnl|BL_ORD_ID|25162 transcript/11053 full_length_coverage=5;length=3001;num_subreads=60	577	2029	9	578	1547	3000	1	574
transcript/39601 full_length_coverage=14;length=1209;num_subreads=60	gnl|BL_ORD_ID|8488 transcript/30911 full_length_coverage=3;length=1723;num_subreads=60	274	1207	3	277	787	1723	4	279
transcript/24012 full_length_coverage=3;length=2107;num_subreads=18	gnl|BL_ORD_ID|25691 transcript/12012 full_length_coverage=2;length=2933;num_subreads=44	278	2051	36	280	1160	2933	2	246
transcript/40237 full_length_coverage=298;length=1140;num_subreads=60	gnl|BL_ORD_ID|4413 transcript/24768 full_length_coverage=11;length=2062;num_subreads=60	230	1128	5	230	1159	2057	2	227
transcript/34342 full_length_coverage=7;length=1544;num_subreads=60	gnl|BL_ORD_ID|9309 transcript/32177 full_length_coverage=4;length=1665;num_subreads=60	276	1544	5	276	396	1664	2	279
transcript/14858 full_length_coverage=5;length=2788;num_subreads=31	gnl|BL_ORD_ID|710 transcript/1083 full_length_coverage=2;length=4590;num_subreads=14	11	2517	2512	2786	7	2517	2747	3020
transcript/23468 full_length_coverage=2;length=2179;num_subreads=18	gnl|BL_ORD_ID|30270 transcript/19540	671	2178	97	673	792	2300	5	581
transcript/7636 full_length_coverage=2;length=3334;num_subreads=15	gnl|BL_ORD_ID|22493 transcript/6462 full_length_coverage=4;length=3351;num_subreads=60	1	2603	2599	3187	2	2652	2754	3349
transcript/11344 full_length_coverage=10;length=2999;num_subreads=60	gnl|BL_ORD_ID|24615 transcript/10118 full_length_coverage=3;length=3120;num_subreads=38	120	1854	1853	2991	142	1876	1979	3119
transcript/19746 full_length_coverage=4;length=2371;num_subreads=26	gnl|BL_ORD_ID|29113 transcript/17867 full_length_coverage=2;length=2509;num_subreads=24	148	2317	1	148	339	2509	1	147
transcript/1477 full_length_coverage=5;length=4294;num_subreads=51	gnl|BL_ORD_ID|805 transcript/1241 full_length_coverage=2;length=4455;num_subreads=12	2	3269	3266	4203	3	3272	3504	4454
transcript/34128 full_length_coverage=2;length=1580;num_subreads=38	gnl|BL_ORD_ID|26264 transcript/13029 full_length_coverage=3;length=2791;num_subreads=57	1	1069	1070	1580	6	1059	2093	2603
transcript/15443 full_length_coverage=17;length=2639;num_subreads=60	gnl|BL_ORD_ID|23374 transcript/7989 full_length_coverage=4;length=3293;num_subreads=38	2	2131	2129	2627	7	2129	2796	3293
transcript/6488 full_length_coverage=3;length=3415;num_subreads=59	gnl|BL_ORD_ID|21996 transcript/5576 full_length_coverage=4;length=3527;num_subreads=60	244	3414	112	248	382	3527	135	271
transcript/4131 full_length_coverage=2;length=3695;num_subreads=27	gnl|BL_ORD_ID|14372 transcript/2048 full_length_coverage=2;length=4115;num_subreads=43	195	3695	12	196	613	4115	20	215
transcript/11204 full_length_coverage=2;length=2497;num_subreads=60	gnl|BL_ORD_ID|24246 transcript/9472 full_length_coverage=7;length=3146;num_subreads=60	298	2497	4	300	408	2593	3	301
transcript/11433 full_length_coverage=3;length=2973;num_subreads=56	gnl|BL_ORD_ID|24524 transcript/9944 full_length_coverage=2;length=3118;num_subreads=10	2	2693	2692	2971	4	2701	2831	3116
transcript/7532 full_length_coverage=2;length=3334;num_subreads=11	gnl|BL_ORD_ID|22291 transcript/6108 full_length_coverage=4;length=3411;num_subreads=60	1	3016	3016	3330	2	2997	3097	3410
transcript/19554 full_length_coverage=8;length=2393;num_subreads=60	gnl|BL_ORD_ID|28858 transcript/17453 full_length_coverage=2;length=2512;num_subreads=38	10	1596	1594	2390	1	1582	1718	2512
transcript/5991 full_length_coverage=2;length=3468;num_subreads=57	gnl|BL_ORD_ID|21458 transcript/4662 full_length_coverage=14;length=3625;num_subreads=60	186	3455	1	186	355	3624	2	187
transcript/12359 full_length_coverage=2;length=2918;num_subreads=16	gnl|BL_ORD_ID|21489 transcript/4714 full_length_coverage=8;length=3641;num_subreads=60	427	2918	44	424	1130	3638	58	445
transcript/4048 full_length_coverage=4;length=3721;num_subreads=60	gnl|BL_ORD_ID|513 transcript/767 full_length_coverage=2;length=4682;num_subreads=25	2	2196	2194	3604	82	2273	3175	4585
transcript/30372 full_length_coverage=7;length=1764;num_subreads=60	gnl|BL_ORD_ID|6631 transcript/28067 full_length_coverage=2;length=1894;num_subreads=26	182	1764	2	181	324	1894	5	183
transcript/28884 full_length_coverage=2;length=1834;num_subreads=60	gnl|BL_ORD_ID|15153 transcript/3365 full_length_coverage=10;length=3822;num_subreads=60	124	1804	1	125	2141	3821	1	125
transcript/29498 full_length_coverage=2;length=1743;num_subreads=29	gnl|BL_ORD_ID|1699 transcript/20488 full_length_coverage=9;length=2305;num_subreads=60	105	1710	1	106	700	2304	1	106
transcript/649 full_length_coverage=30;length=4820;num_subreads=60	gnl|BL_ORD_ID|336 transcript/515 full_length_coverage=2;length=5013;num_subreads=30	1	4539	4536	4819	1	4490	4732	5013
transcript/16209 full_length_coverage=2;length=2672;num_subreads=36	gnl|BL_ORD_ID|26927 transcript/14142 full_length_coverage=2;length=2769;num_subreads=37	294	2672	88	295	334	2709	2	201
transcript/25491 full_length_coverage=2;length=2011;num_subreads=25	gnl|BL_ORD_ID|21056 transcript/3966 full_length_coverage=2;length=3720;num_subreads=43	613	2010	65	615	2325	3720	2	552
transcript/19214 full_length_coverage=3;length=2363;num_subreads=60	gnl|BL_ORD_ID|28247 transcript/16405 full_length_coverage=3;length=2584;num_subreads=36	608	2359	8	607	828	2580	65	665
transcript/5679 full_length_coverage=2;length=3613;num_subreads=7	gnl|BL_ORD_ID|788 transcript/1219 full_length_coverage=2;length=4434;num_subreads=18	1	3338	3338	3613	597	3917	4098	4369
transcript/20642 full_length_coverage=2;length=2340;num_subreads=27	gnl|BL_ORD_ID|14887 transcript/2903 full_length_coverage=2;length=3902;num_subreads=27	211	2271	1	211	1821	3901	3	214
transcript/28668 full_length_coverage=3;length=1843;num_subreads=41	gnl|BL_ORD_ID|4989 transcript/25639 full_length_coverage=2;length=2022;num_subreads=19	1	1200	1195	1782	1	1201	1434	2022
transcript/6190 full_length_coverage=26;length=3421;num_subreads=60	gnl|BL_ORD_ID|21424 transcript/4608 full_length_coverage=2;length=3627;num_subreads=60	12	1735	1734	3420	2	1715	1944	3626
transcript/10962 full_length_coverage=2;length=3056;num_subreads=11	gnl|BL_ORD_ID|21383 transcript/4525 full_length_coverage=2;length=3646;num_subreads=26	415	3055	6	414	790	3428	3	398
transcript/8742 full_length_coverage=2;length=3216;num_subreads=9	gnl|BL_ORD_ID|22798 transcript/6986 full_length_coverage=3;length=3365;num_subreads=39	556	3212	9	556	688	3352	39	588
transcript/9203 full_length_coverage=26;length=3175;num_subreads=60	gnl|BL_ORD_ID|23058 transcript/7435 full_length_coverage=2;length=3323;num_subreads=56	1	1958	1958	3163	1	1957	2118	3323
transcript/7080 full_length_coverage=4;length=3370;num_subreads=36	gnl|BL_ORD_ID|21480 transcript/4700 full_length_coverage=7;length=3616;num_subreads=60	416	3368	9	417	651	3602	1	409
transcript/11655 full_length_coverage=3;length=2934;num_subreads=47	gnl|BL_ORD_ID|24674 transcript/10219 full_length_coverage=2;length=3088;num_subreads=12	337	2933	9	337	488	3080	7	334
transcript/18463 full_length_coverage=6;length=2460;num_subreads=60	gnl|BL_ORD_ID|28307 transcript/16508 full_length_coverage=3;length=2592;num_subreads=60	175	2351	1	176	416	2592	2	174
transcript/31794 full_length_coverage=2;length=1702;num_subreads=37	gnl|BL_ORD_ID|6841 transcript/28389 full_length_coverage=9;length=1860;num_subreads=60	1	1388	1393	1701	1	1400	1546	1857
transcript/6129 full_length_coverage=3;length=3469;num_subreads=60	gnl|BL_ORD_ID|21806 transcript/5242 full_length_coverage=3;length=3571;num_subreads=60	2	3191	3191	3402	64	3248	3353	3571
transcript/10206 full_length_coverage=21;length=3103;num_subreads=60	gnl|BL_ORD_ID|23370 transcript/7975 full_length_coverage=2;length=3302;num_subreads=15	1459	3067	12	1460	1687	3302	2	1442
transcript/8872 full_length_coverage=2;length=3220;num_subreads=23	gnl|BL_ORD_ID|21585 transcript/4867 full_length_coverage=2;length=3595;num_subreads=30	1	2387	2387	3196	21	2407	2783	3594
transcript/38825 full_length_coverage=2;length=1267;num_subreads=60	gnl|BL_ORD_ID|22404 transcript/6322 full_length_coverage=2;length=3448;num_subreads=25	204	1267	4	202	2379	3442	3	201
transcript/34616 full_length_coverage=2;length=1530;num_subreads=45	gnl|BL_ORD_ID|27900 transcript/15805 full_length_coverage=2;length=2655;num_subreads=60	203	1527	56	204	1325	2652	2	158
transcript/11589 full_length_coverage=7;length=2985;num_subreads=60	gnl|BL_ORD_ID|21225 transcript/4242 full_length_coverage=2;length=3470;num_subreads=18	365	2967	4	369	872	3468	14	375
transcript/14209 full_length_coverage=14;length=2777;num_subreads=60	gnl|BL_ORD_ID|25682 transcript/11984 full_length_coverage=3;length=2931;num_subreads=45	12	2014	2011	2776	23	2026	2164	2929
transcript/13934 full_length_coverage=10;length=2809;num_subreads=60	gnl|BL_ORD_ID|25564 transcript/11765 full_length_coverage=2;length=2947;num_subreads=16	145	2781	14	149	303	2946	1	139
transcript/17554 full_length_coverage=5;length=2518;num_subreads=60	gnl|BL_ORD_ID|27189 transcript/14602 full_length_coverage=3;length=2736;num_subreads=47	1	1684	1683	2518	5	1656	1895	2732
transcript/40362 full_length_coverage=2;length=1170;num_subreads=60	gnl|BL_ORD_ID|10526 transcript/34013 full_length_coverage=2;length=1565;num_subreads=13	268	1169	3	270	624	1525	4	279
transcript/2068 full_length_coverage=16;length=4124;num_subreads=60	gnl|BL_ORD_ID|1010 transcript/1586 full_length_coverage=4;length=4291;num_subreads=39	20	3665	3663	4124	2	3647	3831	4291
transcript/21127 full_length_coverage=2;length=2277;num_subreads=52	gnl|BL_ORD_ID|26936 transcript/14161 full_length_coverage=90;length=2667;num_subreads=60	1	1580	1580	2276	58	1637	1879	2576
transcript/6868 full_length_coverage=12;length=3359;num_subreads=60	gnl|BL_ORD_ID|1025 transcript/1607 full_length_coverage=2;length=4375;num_subreads=19	239	3333	2	238	1284	4375	10	255
transcript/19719 full_length_coverage=3;length=2391;num_subreads=45	gnl|BL_ORD_ID|29580 transcript/18699 full_length_coverage=3;length=2465;num_subreads=49	490	2333	8	492	622	2464	23	511
transcript/42093 full_length_coverage=13;length=1010;num_subreads=60	gnl|BL_ORD_ID|26112 transcript/12750 full_length_coverage=9;length=2855;num_subreads=60	388	994	2	392	2248	2854	20	409
transcript/3394 full_length_coverage=25;length=3703;num_subreads=60	gnl|BL_ORD_ID|14967 transcript/3044 full_length_coverage=4;length=3933;num_subreads=57	2	2094	2094	3692	52	2145	2332	3933
transcript/36668 full_length_coverage=6;length=1392;num_subreads=60	gnl|BL_ORD_ID|25123 transcript/10987 full_length_coverage=2;length=3036;num_subreads=31	174	1383	31	174	1826	3034	2	153
transcript/19387 full_length_coverage=8;length=2395;num_subreads=60	gnl|BL_ORD_ID|24364 transcript/9670 full_length_coverage=2;length=3166;num_subreads=10	1	1745	1741	2378	1	1747	2527	3165
transcript/1466 full_length_coverage=3;length=4309;num_subreads=17	gnl|BL_ORD_ID|771 transcript/1189 full_length_coverage=2;length=4497;num_subreads=53	29	3896	3892	4232	149	4047	4153	4497
transcript/7642 full_length_coverage=2;length=3333;num_subreads=20	gnl|BL_ORD_ID|21643 transcript/4953 full_length_coverage=8;length=3563;num_subreads=60	2	2106	2103	3333	49	2137	2284	3516
transcript/4356 full_length_coverage=3;length=3661;num_subreads=28	gnl|BL_ORD_ID|15447 transcript/3887 full_length_coverage=2;length=3835;num_subreads=11	2	2529	2527	3661	12	2541	2701	3835
transcript/9603 full_length_coverage=2;length=3142;num_subreads=42	gnl|BL_ORD_ID|23359 transcript/7955 full_length_coverage=3;length=3288;num_subreads=34	1	2095	2092	3142	1	2096	2238	3288
transcript/27425 full_length_coverage=23;length=1926;num_subreads=60	gnl|BL_ORD_ID|22155 transcript/5855 full_length_coverage=10;length=3501;num_subreads=60	624	1926	76	626	2161	3466	2	553
transcript/24748 full_length_coverage=4;length=2062;num_subreads=42	gnl|BL_ORD_ID|28286 transcript/16467 full_length_coverage=2;length=2590;num_subreads=44	513	2061	7	513	1001	2540	1	506
transcript/10935 full_length_coverage=4;length=3006;num_subreads=39	gnl|BL_ORD_ID|21064 transcript/3976 full_length_coverage=2;length=3733;num_subreads=60	1	2752	2751	3005	4	2755	3361	3615
transcript/31533 full_length_coverage=2;length=1711;num_subreads=15	gnl|BL_ORD_ID|5888 transcript/26974 full_length_coverage=2;length=1942;num_subreads=26	1	1388	1386	1709	1	1363	1599	1921
transcript/24804 full_length_coverage=2;length=2056;num_subreads=31	gnl|BL_ORD_ID|24712 transcript/10282 full_length_coverage=3;length=3071;num_subreads=60	1	1535	1534	2054	138	1672	2533	3064
transcript/13777 full_length_coverage=3;length=2605;num_subreads=60	gnl|BL_ORD_ID|26628 transcript/13638 full_length_coverage=2;length=2817;num_subreads=45	1	1489	1490	2600	2	1490	1705	2814
transcript/5679 full_length_coverage=2;length=3613;num_subreads=7	gnl|BL_ORD_ID|672 transcript/1019 full_length_coverage=3;length=4568;num_subreads=39	1	3338	3338	3613	649	3969	4238	4509
transcript/773	gnl|BL_ORD_ID|684 transcript/1035 full_length_coverage=2;length=4509;num_subreads=43	29	3982	3984	4245	4	3951	4230	4490
transcript/5252 full_length_coverage=2;length=3580;num_subreads=20	gnl|BL_ORD_ID|14609 transcript/2426 full_length_coverage=3;length=4053;num_subreads=24	342	3580	3	342	813	4053	245	585
transcript/19122 full_length_coverage=2;length=2427;num_subreads=16	gnl|BL_ORD_ID|22740 transcript/6879 full_length_coverage=2;length=3379;num_subreads=20	331	2389	5	331	1320	3378	2	327
transcript/5556 full_length_coverage=2;length=3523;num_subreads=41	gnl|BL_ORD_ID|21340 transcript/4446 full_length_coverage=2;length=3695;num_subreads=9	1	3099	3096	3522	13	3122	3228	3658
transcript/36866 full_length_coverage=2;length=1389;num_subreads=24	gnl|BL_ORD_ID|9922 transcript/33123 full_length_coverage=2;length=1606;num_subreads=37	101	1387	1	101	306	1592	1	101
transcript/27350 full_length_coverage=9;length=1909;num_subreads=60	gnl|BL_ORD_ID|29643 transcript/18810 full_length_coverage=4;length=2436;num_subreads=60	154	1909	14	155	656	2436	3	143
transcript/2601 full_length_coverage=2;length=3933;num_subreads=25	gnl|BL_ORD_ID|14411 transcript/2108 full_length_coverage=43;length=4098;num_subreads=60	148	3933	1	152	300	4083	2	162
transcript/22139 full_length_coverage=2;length=2221;num_subreads=39	gnl|BL_ORD_ID|21359 transcript/4478 full_length_coverage=5;length=3637;num_subreads=60	490	2218	8	490	1899	3609	2	484
transcript/34632 full_length_coverage=4;length=1537;num_subreads=60	gnl|BL_ORD_ID|22933 transcript/7201 full_length_coverage=2;length=3401;num_subreads=9	169	1535	2	173	2005	3390	1	183
transcript/2085 full_length_coverage=34;length=4089;num_subreads=60	gnl|BL_ORD_ID|1145 transcript/1825 full_length_coverage=2;length=4222;num_subreads=12	125	3965	3962	4084	2	3841	4096	4219
transcript/17937 full_length_coverage=25;length=2451;num_subreads=60	gnl|BL_ORD_ID|28362 transcript/16607 full_length_coverage=2;length=2585;num_subreads=21	2	2305	2303	2439	36	2329	2448	2585
transcript/561 full_length_coverage=5;length=4955;num_subreads=60	gnl|BL_ORD_ID|327 transcript/500 full_length_coverage=2;length=5058;num_subreads=31	2	4638	4638	4945	1	4613	4745	5055
transcript/1278 full_length_coverage=8;length=4393;num_subreads=60	gnl|BL_ORD_ID|672 transcript/1019 full_length_coverage=3;length=4568;num_subreads=39	3	3944	3946	4267	32	3968	4239	4560
transcript/3537 full_length_coverage=2;length=3805;num_subreads=17	gnl|BL_ORD_ID|14376 transcript/2053 full_length_coverage=11;length=4109;num_subreads=60	131	3804	1	134	427	4102	6	136
transcript/20117 full_length_coverage=53;length=2251;num_subreads=60	gnl|BL_ORD_ID|964 transcript/1509 full_length_coverage=34;length=4127;num_subreads=60	497	2250	8	497	2346	4099	2	491
transcript/25777 full_length_coverage=4;length=1991;num_subreads=44	gnl|BL_ORD_ID|3110 transcript/22737 full_length_coverage=2;length=2202;num_subreads=18	10	1092	1093	1989	2	1072	1186	2080
transcript/25562 full_length_coverage=6;length=1942;num_subreads=60	gnl|BL_ORD_ID|26578 transcript/13539 full_length_coverage=3;length=2822;num_subreads=35	240	1942	5	244	1116	2817	15	273
transcript/23500 full_length_coverage=2;length=2138;num_subreads=60	gnl|BL_ORD_ID|23116 transcript/7540 full_length_coverage=3;length=3316;num_subreads=44	1	1810	1808	2136	2	1807	2988	3314
transcript/14589 full_length_coverage=21;length=2528;num_subreads=60	gnl|BL_ORD_ID|26872 transcript/14048 full_length_coverage=3;length=2806;num_subreads=60	211	2525	2	213	498	2806	1	212
transcript/15326 full_length_coverage=2;length=2671;num_subreads=34	gnl|BL_ORD_ID|23206 transcript/7696 full_length_coverage=2;length=3313;num_subreads=49	1	1464	1463	2670	3	1463	2089	3296
transcript/16660 full_length_coverage=4;length=2600;num_subreads=51	gnl|BL_ORD_ID|27215 transcript/14641 full_length_coverage=3;length=2753;num_subreads=34	260	2540	45	261	485	2753	116	332
transcript/17394 full_length_coverage=2;length=2534;num_subreads=47	gnl|BL_ORD_ID|27254 transcript/14709 full_length_coverage=43;length=2720;num_subreads=60	1	1728	1724	2473	4	1728	1903	2653
transcript/31240 full_length_coverage=3;length=1708;num_subreads=29	gnl|BL_ORD_ID|6654 transcript/28096 full_length_coverage=38;length=1866;num_subreads=60	128	1708	1	130	274	1854	1	130
transcript/11713 full_length_coverage=3;length=2958;num_subreads=56	gnl|BL_ORD_ID|22484 transcript/6448 full_length_coverage=2;length=3285;num_subreads=37	1	2266	2268	2957	1	2410	2537	3219
transcript/24878 full_length_coverage=3;length=2038;num_subreads=59	gnl|BL_ORD_ID|29537 transcript/18624 full_length_coverage=4;length=2427;num_subreads=60	1	1711	1707	2038	1	1703	2000	2331
transcript/26478 full_length_coverage=3;length=1978;num_subreads=22	gnl|BL_ORD_ID|2826 transcript/22301 full_length_coverage=2;length=2202;num_subreads=45	698	1950	9	700	946	2202	2	693
transcript/19854 full_length_coverage=2;length=2351;num_subreads=54	gnl|BL_ORD_ID|25955 transcript/12469 full_length_coverage=2;length=2905;num_subreads=60	1	1183	1182	2341	169	1351	1746	2904
transcript/24059 full_length_coverage=5;length=2079;num_subreads=60	gnl|BL_ORD_ID|24255 transcript/9484 full_length_coverage=2;length=3220;num_subreads=10	664	2070	7	665	1814	3220	2	666
transcript/5783 full_length_coverage=44;length=3427;num_subreads=60	gnl|BL_ORD_ID|21867 transcript/5344 full_length_coverage=2;length=3506;num_subreads=14	321	3333	16	320	485	3498	44	348
transcript/2159 full_length_coverage=2;length=4088;num_subreads=26	gnl|BL_ORD_ID|906 transcript/1398 full_length_coverage=3;length=4328;num_subreads=60	1	2852	2852	4084	50	2901	3096	4328
transcript/28616 full_length_coverage=3;length=1862;num_subreads=57	gnl|BL_ORD_ID|5554 transcript/26480 full_length_coverage=2;length=1958;num_subreads=36	1	1256	1255	1844	2	1257	1368	1957
transcript/10411 full_length_coverage=4;length=3054;num_subreads=60	gnl|BL_ORD_ID|24129 transcript/9271 full_length_coverage=2;length=3162;num_subreads=53	282	3054	1	283	388	3160	1	283
transcript/5327 full_length_coverage=12;length=3545;num_subreads=60	gnl|BL_ORD_ID|15356 transcript/3733 full_length_coverage=3;length=3790;num_subreads=22	309	3542	29	311	550	3786	2	284
transcript/26345 full_length_coverage=2;length=2007;num_subreads=18	gnl|BL_ORD_ID|26009 transcript/12569 full_length_coverage=3;length=2888;num_subreads=52	313	2007	40	314	1164	2849	1	275
transcript/13298 full_length_coverage=2;length=2828;num_subreads=30	gnl|BL_ORD_ID|24790 transcript/10403 full_length_coverage=25;length=3053;num_subreads=60	1	2502	2501	2827	2	2503	2725	3051
transcript/2601 full_length_coverage=2;length=3933;num_subreads=25	gnl|BL_ORD_ID|770 transcript/1183 full_length_coverage=4;length=4304;num_subreads=42	148	3931	1	152	297	4302	1	155
transcript/10374 full_length_coverage=2;length=3119;num_subreads=35	gnl|BL_ORD_ID|22333 transcript/6191 full_length_coverage=9;length=3479;num_subreads=60	300	3097	17	301	677	3477	78	362
transcript/3703 full_length_coverage=2;length=3773;num_subreads=25	gnl|BL_ORD_ID|1198 transcript/1924 full_length_coverage=9;length=4117;num_subreads=60	1	2509	2507	3771	145	2655	2797	4061
transcript/24103 full_length_coverage=2;length=2104;num_subreads=45	gnl|BL_ORD_ID|805 transcript/1241 full_length_coverage=2;length=4455;num_subreads=12	1	1113	1110	2064	2162	3272	3504	4455
transcript/4937 full_length_coverage=2;length=3552;num_subreads=19	gnl|BL_ORD_ID|15123 transcript/3315 full_length_coverage=6;length=3756;num_subreads=60	259	3552	22	258	377	3688	42	276
transcript/30220 full_length_coverage=2;length=1759;num_subreads=29	gnl|BL_ORD_ID|5181 transcript/25914 full_length_coverage=14;length=1959;num_subreads=60	1	1511	1509	1759	1	1511	1709	1959
transcript/22139 full_length_coverage=2;length=2221;num_subreads=39	gnl|BL_ORD_ID|21242 transcript/4268 full_length_coverage=11;length=3686;num_subreads=60	490	2218	8	490	1904	3629	2	485
transcript/20769 full_length_coverage=8;length=2307;num_subreads=60	gnl|BL_ORD_ID|29423 transcript/18414 full_length_coverage=5;length=2488;num_subreads=60	148	2304	1	148	274	2448	1	148
transcript/27441 full_length_coverage=2;length=1912;num_subreads=26	gnl|BL_ORD_ID|30174 transcript/19675 full_length_coverage=3;length=2404;num_subreads=60	209	1912	77	209	692	2404	2	134
transcript/1118 full_length_coverage=6;length=4487;num_subreads=51	gnl|BL_ORD_ID|581 transcript/864 full_length_coverage=4;length=4640;num_subreads=30	2	4021	4022	4448	47	4070	4214	4640
transcript/469 full_length_coverage=2;length=5167;num_subreads=10	gnl|BL_ORD_ID|274 transcript/417 full_length_coverage=3;length=5223;num_subreads=48	2	3361	3361	5167	8	3388	3250	5052
transcript/13577 full_length_coverage=2;length=2815;num_subreads=9	gnl|BL_ORD_ID|22822 transcript/7028 full_length_coverage=3;length=3389;num_subreads=59	316	2813	6	316	464	3386	3	354
transcript/9474 full_length_coverage=3;length=3170;num_subreads=35	gnl|BL_ORD_ID|21319 transcript/4404 full_length_coverage=4;length=3717;num_subreads=44	280	3169	1	280	791	3688	38	317
transcript/17567 full_length_coverage=3;length=2534;num_subreads=60	gnl|BL_ORD_ID|25169 transcript/11070 full_length_coverage=4;length=3011;num_subreads=60	1	1693	1692	2534	3	1690	2066	2915
transcript/41957 full_length_coverage=13;length=1036;num_subreads=60	gnl|BL_ORD_ID|13637 transcript/38475 full_length_coverage=2;length=1297;num_subreads=50	152	1034	5	154	421	1294	1	150
transcript/33625 full_length_coverage=8;length=1580;num_subreads=60	gnl|BL_ORD_ID|7031 transcript/28718 full_length_coverage=3;length=1764;num_subreads=22	1	1215	1214	1580	1	1217	1345	1713
transcript/36087 full_length_coverage=4;length=1443;num_subreads=60	gnl|BL_ORD_ID|30191 transcript/19706 full_length_coverage=3;length=2374;num_subreads=41	168	1403	7	170	1141	2374	2	169
transcript/1354 full_length_coverage=6;length=4371;num_subreads=60	gnl|BL_ORD_ID|559 transcript/835 full_length_coverage=2;length=4542;num_subreads=60	26	3913	3914	4367	90	3971	4089	4542
transcript/21571 full_length_coverage=3;length=2258;num_subreads=46	gnl|BL_ORD_ID|29255 transcript/18129 full_length_coverage=31;length=2467;num_subreads=60	134	2245	11	133	318	2437	2	125
transcript/19966 full_length_coverage=2;length=2356;num_subreads=25	gnl|BL_ORD_ID|26224 transcript/12950 full_length_coverage=2;length=2874;num_subreads=29	135	2318	1	137	524	2713	9	145
transcript/31668 full_length_coverage=2;length=1691;num_subreads=60	gnl|BL_ORD_ID|29636 transcript/18794 full_length_coverage=2;length=2458;num_subreads=17	1	1426	1425	1690	32	1456	2136	2401
transcript/6042 full_length_coverage=4;length=3462;num_subreads=60	gnl|BL_ORD_ID|21216 transcript/4226 full_length_coverage=2;length=3707;num_subreads=18	232	3461	1	236	460	3685	109	349
transcript/38622 full_length_coverage=3;length=1282;num_subreads=60	gnl|BL_ORD_ID|22568 transcript/6585 full_length_coverage=2;length=3411;num_subreads=54	217	1229	3	218	2398	3410	26	241
transcript/11916 full_length_coverage=2;length=2956;num_subreads=27	gnl|BL_ORD_ID|24041 transcript/9131 full_length_coverage=9;length=3129;num_subreads=60	1	2324	2323	2956	1	2323	2439	3064
transcript/40150 full_length_coverage=3;length=1157;num_subreads=60	gnl|BL_ORD_ID|13757 transcript/38653 full_length_coverage=6;length=1275;num_subreads=60	260	1157	29	258	340	1239	2	232
transcript/5293 full_length_coverage=13;length=3540;num_subreads=60	gnl|BL_ORD_ID|21114 transcript/4065 full_length_coverage=2;length=3696;num_subreads=44	1	2532	2531	3527	57	2588	2691	3696
transcript/30467 full_length_coverage=4;length=1733;num_subreads=58	gnl|BL_ORD_ID|1713 transcript/20506 full_length_coverage=3;length=2412;num_subreads=39	10	1123	1120	1731	43	1152	1799	2412
transcript/24103 full_length_coverage=2;length=2104;num_subreads=45	gnl|BL_ORD_ID|680 transcript/1029 full_length_coverage=2;length=4542;num_subreads=21	1	1113	1110	2060	2250	3364	3600	4541
transcript/35883 full_length_coverage=4;length=1445;num_subreads=60	gnl|BL_ORD_ID|8947 transcript/31625 full_length_coverage=2;length=1550;num_subreads=24	182	1422	2	182	311	1550	12	192
transcript/19564 full_length_coverage=2;length=2114;num_subreads=21	gnl|BL_ORD_ID|642 transcript/972 full_length_coverage=3;length=4572;num_subreads=29	1	1907	1905	2112	657	2542	3738	3937
transcript/6129 full_length_coverage=3;length=3469;num_subreads=60	gnl|BL_ORD_ID|15091 transcript/3266 full_length_coverage=7;length=3604;num_subreads=60	2	3191	3191	3467	60	3219	3324	3602
transcript/8120 full_length_coverage=6;length=3267;num_subreads=60	gnl|BL_ORD_ID|14527 transcript/2288 full_length_coverage=2;length=4056;num_subreads=60	118	3159	1	120	1017	4056	1	119
transcript/14462 full_length_coverage=10;length=2747;num_subreads=60	gnl|BL_ORD_ID|25072 transcript/10904 full_length_coverage=2;length=3019;num_subreads=32	1126	2727	1	1127	1418	3019	1	1127
transcript/20125 full_length_coverage=2;length=2352;num_subreads=43	gnl|BL_ORD_ID|25462 transcript/11585 full_length_coverage=2;length=2969;num_subreads=29	434	2350	8	438	1062	2967	7	436
transcript/12971 full_length_coverage=2;length=2761;num_subreads=16	gnl|BL_ORD_ID|15040 transcript/3176 full_length_coverage=2;length=3850;num_subreads=39	1	2129	2130	2757	747	2823	3231	3840
transcript/265 full_length_coverage=2;length=5585;num_subreads=16	gnl|BL_ORD_ID|52 transcript/72 full_length_coverage=2;length=6397;num_subreads=33	492	5440	106	494	1439	6396	2	391
transcript/34879 full_length_coverage=2;length=1526;num_subreads=45	gnl|BL_ORD_ID|25536 transcript/11715 full_length_coverage=2;length=3026;num_subreads=30	241	1524	6	244	1740	3024	2	246
transcript/7559 full_length_coverage=2;length=3321;num_subreads=29	gnl|BL_ORD_ID|22150 transcript/5846 full_length_coverage=6;length=3488;num_subreads=60	256	3321	1	256	419	3484	1	256
transcript/22100 full_length_coverage=118;length=2205;num_subreads=60	gnl|BL_ORD_ID|1486 transcript/20148 full_length_coverage=2;length=2351;num_subreads=33	428	2204	72	428	574	2350	1	357
transcript/41024 full_length_coverage=2;length=1097;num_subreads=14	gnl|BL_ORD_ID|13836 transcript/38759 full_length_coverage=23;length=1265;num_subreads=60	100	1058	1	103	298	1257	2	104
transcript/21083 full_length_coverage=2;length=2280;num_subreads=54	gnl|BL_ORD_ID|28410 transcript/16680 full_length_coverage=8;length=2590;num_subreads=60	1	1199	1199	2280	1	1199	1488	2572
transcript/10246 full_length_coverage=2;length=3057;num_subreads=40	gnl|BL_ORD_ID|21901 transcript/5414 full_length_coverage=4;length=3571;num_subreads=39	2	2263	2261	3056	41	2303	2575	3370
transcript/30504 full_length_coverage=2;length=1761;num_subreads=60	gnl|BL_ORD_ID|3129 transcript/22762 full_length_coverage=2;length=2171;num_subreads=40	177	1713	2	181	629	2170	7	186
transcript/7661 full_length_coverage=7;length=3309;num_subreads=60	gnl|BL_ORD_ID|1025 transcript/1607 full_length_coverage=2;length=4375;num_subreads=19	268	3308	23	267	1284	4321	2	255
transcript/14781 full_length_coverage=6;length=2722;num_subreads=60	gnl|BL_ORD_ID|22336 transcript/6197 full_length_coverage=2;length=3465;num_subreads=24	261	2706	1	262	1018	3464	1	261
transcript/7599 full_length_coverage=6;length=3394;num_subreads=51	gnl|BL_ORD_ID|14471 transcript/2201 full_length_coverage=2;length=4075;num_subreads=10	625	3387	82	625	1312	4075	344	887
transcript/15316 full_length_coverage=18;length=2673;num_subreads=60	gnl|BL_ORD_ID|669 transcript/1012 full_length_coverage=2;length=4555;num_subreads=21	406	2672	85	407	2291	4553	14	336
transcript/27440 full_length_coverage=2;length=1906;num_subreads=16	gnl|BL_ORD_ID|2882 transcript/22388 full_length_coverage=5;length=2197;num_subreads=60	112	1905	1	112	389	2179	1	112
transcript/7642 full_length_coverage=2;length=3333;num_subreads=20	gnl|BL_ORD_ID|23096 transcript/7500 full_length_coverage=4;length=3417;num_subreads=46	121	2106	2103	3333	1	1984	2131	3361
transcript/10004 full_length_coverage=6;length=2983;num_subreads=18	gnl|BL_ORD_ID|24772 transcript/10379 full_length_coverage=6;length=3080;num_subreads=60	14	1947	1947	2983	3	1919	2050	3078
transcript/9684 full_length_coverage=2;length=3134;num_subreads=15	gnl|BL_ORD_ID|22139 transcript/5823 full_length_coverage=2;length=3420;num_subreads=24	225	3123	14	230	509	3420	3	210
transcript/15449 full_length_coverage=4;length=2572;num_subreads=60	gnl|BL_ORD_ID|27778 transcript/15601 full_length_coverage=2;length=2660;num_subreads=28	1	1864	1860	2548	1	1863	1972	2660

## Sheet: Table S2
QueryName	SubjectName	Query hsp Start1	Query hsp End1	Query hsp Start2	Query hsp End2	Subject hsp Start1	Subject hsp End1	Subject hsp Start2	Subject hsp End2
transcript/13304 full_length_coverage=10;length=2460;num_subreads=60	gnl|BL_ORD_ID|15488 transcript/5072 full_length_coverage=56;length=3394;num_subreads=60	1	1438	1433	2459	1	1438	2257	3278
transcript/19828 full_length_coverage=2;length=1754;num_subreads=37	gnl|BL_ORD_ID|16544 transcript/6775 full_length_coverage=2;length=3184;num_subreads=13	1	1018	1019	1753	37	1056	2444	3177
transcript/2925 full_length_coverage=2;length=3791;num_subreads=36	gnl|BL_ORD_ID|14011 transcript/2788 full_length_coverage=3;length=3847;num_subreads=22	19	2380	2380	3690	16	2361	2528	3846
transcript/13745 full_length_coverage=2;length=2427;num_subreads=60	gnl|BL_ORD_ID|19187 transcript/11031 full_length_coverage=2;length=2719;num_subreads=21	1	1639	1639	2426	1	1636	1878	2664
transcript/13084 full_length_coverage=7;length=2500;num_subreads=60	gnl|BL_ORD_ID|13987 transcript/2752 full_length_coverage=3;length=3855;num_subreads=48	342	2496	7	344	1705	3853	2	313
transcript/9119 full_length_coverage=2;length=2984;num_subreads=35	gnl|BL_ORD_ID|16114 transcript/6072 full_length_coverage=5;length=3332;num_subreads=60	1	1745	1743	2984	1	1740	2007	3236
transcript/5492 full_length_coverage=17;length=3420;num_subreads=60	gnl|BL_ORD_ID|14971 transcript/4207 full_length_coverage=2;length=3585;num_subreads=60	17	1739	1738	3396	1	1699	1928	3584
transcript/12900 full_length_coverage=6;length=2524;num_subreads=60	gnl|BL_ORD_ID|16619 transcript/6906 full_length_coverage=5;length=3266;num_subreads=60	1	1929	1929	2523	1	1920	2666	3263
transcript/14239 full_length_coverage=2;length=2330;num_subreads=20	gnl|BL_ORD_ID|15907 transcript/5738 full_length_coverage=2;length=3382;num_subreads=45	13	1370	1367	2327	2	1358	2436	3380
transcript/6374 full_length_coverage=2;length=3309;num_subreads=36	gnl|BL_ORD_ID|813 transcript/1175 full_length_coverage=4;length=4315;num_subreads=46	1	1695	1691	3307	216	1914	2402	4018
transcript/4998 full_length_coverage=2;length=3495;num_subreads=40	gnl|BL_ORD_ID|15018 transcript/4286 full_length_coverage=4;length=3648;num_subreads=60	235	3495	2	236	340	3595	1	234
transcript/3844 full_length_coverage=23;length=3302;num_subreads=60	gnl|BL_ORD_ID|15732 transcript/5472 full_length_coverage=2;length=3418;num_subreads=60	1309	3297	1	1310	1404	3381	1	1298
transcript/10322 full_length_coverage=2;length=2816;num_subreads=21	gnl|BL_ORD_ID|18104 transcript/9309 full_length_coverage=2;length=2933;num_subreads=8	1154	2786	1	1158	1292	2933	2	1164
transcript/8338 full_length_coverage=2;length=3063;num_subreads=35	gnl|BL_ORD_ID|14280 transcript/3198 full_length_coverage=2;length=3763;num_subreads=12	1	2002	2000	3063	1	1999	2632	3700
transcript/21804 full_length_coverage=2;length=1548;num_subreads=41	gnl|BL_ORD_ID|18900 transcript/10587 full_length_coverage=2;length=2804;num_subreads=60	338	1546	36	343	1594	2798	2	304
transcript/20933 full_length_coverage=5;length=1606;num_subreads=60	gnl|BL_ORD_ID|1908 transcript/13953 full_length_coverage=2;length=2386;num_subreads=28	106	1574	1	104	923	2386	1	104
transcript/17166 full_length_coverage=33;length=2012;num_subreads=60	gnl|BL_ORD_ID|435 transcript/615 full_length_coverage=3;length=4840;num_subreads=33	1	1692	1690	2011	1	1692	3021	3342
transcript/1643 full_length_coverage=2;length=4191;num_subreads=60	gnl|BL_ORD_ID|408 transcript/580 full_length_coverage=4;length=4905;num_subreads=26	2	3303	3304	4191	72	3367	3882	4770
transcript/16225 full_length_coverage=3;length=2075;num_subreads=13	gnl|BL_ORD_ID|3256 transcript/15891 full_length_coverage=2;length=2162;num_subreads=55	148	2025	1	149	291	2162	1	148
transcript/8950 full_length_coverage=2;length=2982;num_subreads=38	gnl|BL_ORD_ID|17215 transcript/7870 full_length_coverage=8;length=3128;num_subreads=60	1	1602	1600	2981	1	1603	1747	3125
transcript/8731 full_length_coverage=2;length=3007;num_subreads=27	gnl|BL_ORD_ID|16661 transcript/6982 full_length_coverage=2;length=3248;num_subreads=60	1	1965	1964	3006	1	2005	2113	3155
transcript/4382 full_length_coverage=2;length=3612;num_subreads=10	gnl|BL_ORD_ID|9859 transcript/1755 full_length_coverage=51;length=4186;num_subreads=60	1	1912	1911	3612	7	1915	2365	4071
transcript/19758 full_length_coverage=3;length=1758;num_subreads=43	gnl|BL_ORD_ID|17594 transcript/8490 full_length_coverage=2;length=3050;num_subreads=60	11	1218	1218	1707	6	1204	2559	3048
transcript/16558 full_length_coverage=4;length=2101;num_subreads=60	gnl|BL_ORD_ID|2057 transcript/14185 full_length_coverage=2;length=2366;num_subreads=31	564	2101	63	564	830	2366	2	501
transcript/13540 full_length_coverage=5;length=2359;num_subreads=60	gnl|BL_ORD_ID|14844 transcript/4019 full_length_coverage=2;length=3636;num_subreads=11	501	2358	8	500	1814	3631	3	495
transcript/12520 full_length_coverage=5;length=2573;num_subreads=58	gnl|BL_ORD_ID|19345 transcript/11259 full_length_coverage=2;length=2709;num_subreads=55	11	2325	2320	2516	20	2350	2510	2706
transcript/11569 full_length_coverage=8;length=2600;num_subreads=60	gnl|BL_ORD_ID|17126 transcript/7716 full_length_coverage=2;length=3173;num_subreads=58	335	2559	67	336	947	3171	563	832
transcript/16432 full_length_coverage=2;length=2103;num_subreads=57	gnl|BL_ORD_ID|16539 transcript/6766 full_length_coverage=4;length=3261;num_subreads=60	1	1784	1782	2101	1	1760	2940	3259
transcript/16997 full_length_coverage=2;length=2063;num_subreads=32	gnl|BL_ORD_ID|2849 transcript/15316 full_length_coverage=2;length=2255;num_subreads=60	165	2063	1	164	279	2176	2	165
transcript/4411 full_length_coverage=5;length=3557;num_subreads=60	gnl|BL_ORD_ID|9963 transcript/1926 full_length_coverage=2;length=3970;num_subreads=11	1	3297	3293	3555	1	3298	3706	3969
transcript/15699 full_length_coverage=2;length=2195;num_subreads=12	gnl|BL_ORD_ID|17650 transcript/8576 full_length_coverage=4;length=3030;num_subreads=60	296	2194	97	298	1140	3028	780	981
transcript/5044	gnl|BL_ORD_ID|15003 transcript/4262 full_length_coverage=3;length=3604;num_subreads=42	1298	3279	1	1299	1639	3602	1	1298
transcript/2465 full_length_coverage=3;length=3854;num_subreads=21	gnl|BL_ORD_ID|13914 transcript/2638 full_length_coverage=2;length=3883;num_subreads=13	455	3688	6	460	648	3883	2	457
transcript/20371 full_length_coverage=2;length=1704;num_subreads=47	gnl|BL_ORD_ID|3457 transcript/16193 full_length_coverage=4;length=2144;num_subreads=38	167	1704	2	172	328	1869	7	177
transcript/12937 full_length_coverage=2;length=2495;num_subreads=40	gnl|BL_ORD_ID|14381 transcript/3338 full_length_coverage=7;length=3691;num_subreads=60	1	2189	2187	2494	1	2189	3362	3669
transcript/10650 full_length_coverage=2;length=2788;num_subreads=34	gnl|BL_ORD_ID|14129 transcript/2962 full_length_coverage=2;length=3809;num_subreads=20	1398	2766	1	1401	2441	3809	44	1424
transcript/8012 full_length_coverage=34;length=3094;num_subreads=60	gnl|BL_ORD_ID|15760 transcript/5510 full_length_coverage=6;length=3418;num_subreads=60	237	3090	2	242	579	3418	224	466
transcript/13833 full_length_coverage=2;length=2433;num_subreads=60	gnl|BL_ORD_ID|17567 transcript/8448 full_length_coverage=3;length=3054;num_subreads=60	1	1767	1765	2433	1	1751	2221	2885
transcript/13174 full_length_coverage=2;length=2494;num_subreads=60	gnl|BL_ORD_ID|19504 transcript/11512 full_length_coverage=9;length=2691;num_subreads=60	153	2494	1	157	271	2612	1	158
transcript/4058 full_length_coverage=48;length=3299;num_subreads=60	gnl|BL_ORD_ID|16041 transcript/5953 full_length_coverage=2;length=3357;num_subreads=17	140	3288	1	139	290	3355	1	132
transcript/13079 full_length_coverage=12;length=2339;num_subreads=60	gnl|BL_ORD_ID|18689 transcript/10241 full_length_coverage=2;length=2823;num_subreads=48	690	2338	8	692	1180	2821	16	697
transcript/18955 full_length_coverage=25;length=1836;num_subreads=60	gnl|BL_ORD_ID|16237 transcript/6267 full_length_coverage=126;length=3052;num_subreads=60	1	1510	1508	1836	1	1510	2724	3052
transcript/5255 full_length_coverage=3;length=3433;num_subreads=60	gnl|BL_ORD_ID|15537 transcript/5141 full_length_coverage=3;length=3461;num_subreads=36	2	2803	2801	3323	3	2803	2939	3461
transcript/17921 full_length_coverage=7;length=1940;num_subreads=60	gnl|BL_ORD_ID|1581 transcript/13465 full_length_coverage=2;length=2437;num_subreads=43	1	1390	1389	1938	1	1390	1909	2435
transcript/2660 full_length_coverage=5;length=3867;num_subreads=60	gnl|BL_ORD_ID|9943 transcript/1897 full_length_coverage=2;length=4082;num_subreads=60	1688	3866	1	1689	1905	4080	1	1673
transcript/18244 full_length_coverage=2;length=1913;num_subreads=60	gnl|BL_ORD_ID|3714 transcript/16563 full_length_coverage=2;length=2106;num_subreads=60	1	1411	1407	1884	6	1416	1628	2104
transcript/5808 full_length_coverage=14;length=3404;num_subreads=60	gnl|BL_ORD_ID|14065 transcript/2871 full_length_coverage=2;length=3772;num_subreads=28	18	1895	1892	3329	1	1881	2333	3771
transcript/26171 full_length_coverage=2;length=1027;num_subreads=11	gnl|BL_ORD_ID|1962 transcript/14037 full_length_coverage=2;length=2399;num_subreads=51	159	1025	2	160	1458	2324	91	249
transcript/8584 full_length_coverage=5;length=3031;num_subreads=60	gnl|BL_ORD_ID|17079 transcript/7639 full_length_coverage=2;length=3149;num_subreads=27	1	2669	2664	3031	1	2628	2731	3113
transcript/19150 full_length_coverage=4;length=1844;num_subreads=60	gnl|BL_ORD_ID|18062 transcript/9233 full_length_coverage=2;length=2951;num_subreads=24	1	1228	1227	1813	1	1228	2365	2950
transcript/18769 full_length_coverage=2;length=1863;num_subreads=25	gnl|BL_ORD_ID|1876 transcript/13905 full_length_coverage=3;length=2342;num_subreads=60	12	1281	1278	1859	1	1269	1722	2302
transcript/9040 full_length_coverage=2;length=2981;num_subreads=60	gnl|BL_ORD_ID|14869 transcript/4058 full_length_coverage=48;length=3299;num_subreads=60	133	2962	1	135	389	3299	1	143
transcript/2888 full_length_coverage=8;length=3816;num_subreads=60	gnl|BL_ORD_ID|9922 transcript/1855 full_length_coverage=2;length=4101;num_subreads=60	1795	3765	1	1796	2136	4099	1	1795
transcript/15680 full_length_coverage=2;length=2203;num_subreads=57	gnl|BL_ORD_ID|10070 transcript/2085 full_length_coverage=2;length=4035;num_subreads=55	1	1777	1776	2203	2	1771	1899	2326
transcript/17236 full_length_coverage=2;length=2016;num_subreads=60	gnl|BL_ORD_ID|18083 transcript/9278 full_length_coverage=2;length=2967;num_subreads=29	1	1481	1480	2015	370	1889	2428	2963
transcript/19473 full_length_coverage=3;length=1762;num_subreads=36	gnl|BL_ORD_ID|17841 transcript/8861 full_length_coverage=2;length=3051;num_subreads=37	211	1762	4	214	1262	2812	4	213
transcript/9988 full_length_coverage=4;length=2858;num_subreads=60	gnl|BL_ORD_ID|17091 transcript/7659 full_length_coverage=2;length=3168;num_subreads=20	1095	2799	1	1097	1462	3168	1	1137
transcript/22526 full_length_coverage=2;length=1459;num_subreads=60	gnl|BL_ORD_ID|9952 transcript/1910 full_length_coverage=2;length=4101;num_subreads=39	1	1138	1138	1458	3	1164	3779	4101
transcript/10823 full_length_coverage=2;length=2777;num_subreads=21	gnl|BL_ORD_ID|17301 transcript/8007 full_length_coverage=2;length=3055;num_subreads=39	302	2776	9	300	414	3015	10	301
transcript/11150 full_length_coverage=2;length=2717;num_subreads=60	gnl|BL_ORD_ID|9759 transcript/1590 full_length_coverage=2;length=4221;num_subreads=44	18	2249	2247	2714	36	2263	3751	4217
transcript/213 full_length_coverage=3;length=5649;num_subreads=44	gnl|BL_ORD_ID|130 transcript/180 full_length_coverage=3;length=5763;num_subreads=28	2757	5649	18	2759	2864	5758	27	2748
transcript/10265 full_length_coverage=25;length=2812;num_subreads=60	gnl|BL_ORD_ID|18502 transcript/9939 full_length_coverage=3;length=2838;num_subreads=60	400	2789	65	397	450	2837	2	342
transcript/12574 full_length_coverage=4;length=2562;num_subreads=60	gnl|BL_ORD_ID|19487 transcript/11485 full_length_coverage=3;length=2696;num_subreads=34	1	2154	2153	2562	1	2157	2258	2667
transcript/7157 full_length_coverage=10;length=3210;num_subreads=60	gnl|BL_ORD_ID|16463 transcript/6635 full_length_coverage=3;length=3276;num_subreads=60	401	3209	43	401	466	3274	2	360
transcript/1303 full_length_coverage=3;length=4342;num_subreads=34	gnl|BL_ORD_ID|671 transcript/974 full_length_coverage=3;length=4560;num_subreads=29	2	4023	4023	4342	61	4083	4239	4558
transcript/12090 full_length_coverage=2;length=2610;num_subreads=60	gnl|BL_ORD_ID|17891 transcript/8945 full_length_coverage=2;length=3010;num_subreads=40	23	2449	2448	2594	1	2427	2565	2703
transcript/12118 full_length_coverage=21;length=2602;num_subreads=60	gnl|BL_ORD_ID|18584 transcript/10084 full_length_coverage=3;length=2843;num_subreads=60	1	2456	2454	2602	1	2456	2688	2836
transcript/22039 full_length_coverage=2;length=1550;num_subreads=38	gnl|BL_ORD_ID|19272 transcript/11150 full_length_coverage=2;length=2717;num_subreads=60	385	1549	61	386	1469	2634	8	333
transcript/15041 full_length_coverage=4;length=2277;num_subreads=60	gnl|BL_ORD_ID|18624 transcript/10150 full_length_coverage=2;length=2846;num_subreads=24	1	1633	1628	2208	1	1640	2268	2846
transcript/15347 full_length_coverage=8;length=2236;num_subreads=60	gnl|BL_ORD_ID|2678 transcript/15056 full_length_coverage=2;length=2273;num_subreads=14	177	2137	1	177	309	2273	1	176
transcript/3568 full_length_coverage=2;length=3680;num_subreads=35	gnl|BL_ORD_ID|9981 transcript/1951 full_length_coverage=2;length=4090;num_subreads=15	1	1907	1906	3645	1	1903	2350	4090
transcript/25460 full_length_coverage=2;length=1121;num_subreads=60	gnl|BL_ORD_ID|17402 transcript/8170 full_length_coverage=2;length=3118;num_subreads=10	7	624	619	1100	4	644	2642	3118
transcript/11025 full_length_coverage=3;length=2745;num_subreads=60	gnl|BL_ORD_ID|13819 transcript/2480 full_length_coverage=26;length=3853;num_subreads=60	1208	2745	1	1210	2215	3752	1	1210
transcript/3304 full_length_coverage=2;length=3743;num_subreads=10	gnl|BL_ORD_ID|9859 transcript/1755 full_length_coverage=51;length=4186;num_subreads=60	1	1910	1909	3710	7	1915	2365	4185
transcript/17224 full_length_coverage=2;length=2031;num_subreads=60	gnl|BL_ORD_ID|15211 transcript/4600 full_length_coverage=2;length=3538;num_subreads=10	1	1319	1316	2025	3	1297	2826	3538
transcript/1513 full_length_coverage=4;length=4208;num_subreads=60	gnl|BL_ORD_ID|9690 transcript/1492 full_length_coverage=2;length=4287;num_subreads=14	10	3741	3741	4179	1	3732	3849	4287
transcript/11191 full_length_coverage=3;length=2721;num_subreads=29	gnl|BL_ORD_ID|18319 transcript/9640 full_length_coverage=2;length=2900;num_subreads=26	2	2080	2078	2698	76	2155	2283	2899
transcript/20938 full_length_coverage=2;length=1643;num_subreads=60	gnl|BL_ORD_ID|16232 transcript/6256 full_length_coverage=5;length=3319;num_subreads=60	199	1640	48	202	1887	3310	2	189
transcript/9175 full_length_coverage=2;length=2977;num_subreads=23	gnl|BL_ORD_ID|16849 transcript/7289 full_length_coverage=12;length=3134;num_subreads=60	1	2269	2269	2975	1	2262	2378	3080
transcript/2459 full_length_coverage=3;length=3921;num_subreads=60	gnl|BL_ORD_ID|658 transcript/959 full_length_coverage=4;length=4585;num_subreads=60	1739	3918	1	1742	2402	4584	70	1813
transcript/17965 full_length_coverage=2;length=1936;num_subreads=60	gnl|BL_ORD_ID|3628 transcript/16453 full_length_coverage=2;length=2127;num_subreads=12	106	1933	1	108	269	2127	2	111
transcript/15392 full_length_coverage=4;length=2252;num_subreads=60	gnl|BL_ORD_ID|1231 transcript/12918 full_length_coverage=5;length=2525;num_subreads=60	377	2252	43	377	647	2524	10	348
transcript/14253 full_length_coverage=2;length=2391;num_subreads=46	gnl|BL_ORD_ID|16643 transcript/6949 full_length_coverage=2;length=3193;num_subreads=31	1	1382	1380	2391	60	1435	2068	3063
transcript/15752 full_length_coverage=3;length=2182;num_subreads=29	gnl|BL_ORD_ID|15971 transcript/5826 full_length_coverage=11;length=3367;num_subreads=60	1	1855	1853	2181	2	1867	3036	3365
transcript/17310 full_length_coverage=2;length=2009;num_subreads=60	gnl|BL_ORD_ID|3759 transcript/16622 full_length_coverage=3;length=2107;num_subreads=60	292	2001	4	294	397	2105	4	286
transcript/6807 full_length_coverage=11;length=3271;num_subreads=60	gnl|BL_ORD_ID|9589 transcript/1337 full_length_coverage=3;length=4339;num_subreads=35	2	2837	2836	3269	10	2839	3908	4338
transcript/2013 full_length_coverage=8;length=4020;num_subreads=60	gnl|BL_ORD_ID|9756 transcript/1586 full_length_coverage=4;length=4223;num_subreads=59	32	3338	3338	4020	2	3307	3509	4191
transcript/11197 full_length_coverage=2;length=2703;num_subreads=14	gnl|BL_ORD_ID|18502 transcript/9939 full_length_coverage=3;length=2838;num_subreads=60	384	2703	51	385	445	2759	2	342
transcript/22959 full_length_coverage=2;length=1427;num_subreads=60	gnl|BL_ORD_ID|16897 transcript/7364 full_length_coverage=2;length=3233;num_subreads=9	582	1427	7	584	2342	3187	2	578
transcript/3572 full_length_coverage=2;length=3714;num_subreads=18	gnl|BL_ORD_ID|251 transcript/363 full_length_coverage=2;length=5283;num_subreads=19	1	2380	2378	3696	1143	3511	3968	5283
transcript/7833 full_length_coverage=52;length=3126;num_subreads=60	gnl|BL_ORD_ID|16441 transcript/6602 full_length_coverage=8;length=3278;num_subreads=60	1302	3112	1	1303	1466	3277	2	1305
transcript/4444 full_length_coverage=2;length=3556;num_subreads=60	gnl|BL_ORD_ID|9806 transcript/1675 full_length_coverage=2;length=4179;num_subreads=23	1	1868	1863	3465	71	1940	2576	4179
transcript/5556 full_length_coverage=2;length=3413;num_subreads=41	gnl|BL_ORD_ID|14532 transcript/3580 full_length_coverage=7;length=3696;num_subreads=60	1	2516	2515	3413	54	2568	2785	3683
transcript/10605 full_length_coverage=5;length=2722;num_subreads=50	gnl|BL_ORD_ID|18507 transcript/9945 full_length_coverage=3;length=2957;num_subreads=35	2	2520	2519	2722	3	2520	2659	2861
transcript/8691 full_length_coverage=5;length=3022;num_subreads=60	gnl|BL_ORD_ID|17068 transcript/7624 full_length_coverage=2;length=3170;num_subreads=37	1	2216	2216	3021	20	2238	2362	3167
transcript/5567 full_length_coverage=2;length=3481;num_subreads=17	gnl|BL_ORD_ID|14518 transcript/3557 full_length_coverage=2;length=3698;num_subreads=32	290	3480	1	294	450	3635	72	339
transcript/6173 full_length_coverage=6;length=3334;num_subreads=60	gnl|BL_ORD_ID|13938 transcript/2675 full_length_coverage=2;length=3870;num_subreads=12	1545	3332	1	1546	1837	3629	1	1551
transcript/22924 full_length_coverage=3;length=1406;num_subreads=60	gnl|BL_ORD_ID|3192 transcript/15805 full_length_coverage=7;length=2184;num_subreads=60	1	1191	1189	1405	1	1192	1905	2121
transcript/15938 full_length_coverage=31;length=2159;num_subreads=60	gnl|BL_ORD_ID|19944 transcript/12201 full_length_coverage=2;length=2581;num_subreads=60	1	1530	1531	2068	1	1528	2044	2581
transcript/11387 full_length_coverage=5;length=2588;num_subreads=40	gnl|BL_ORD_ID|17670 transcript/8605 full_length_coverage=2;length=3029;num_subreads=45	495	2574	66	496	951	3028	2	408
transcript/5678 full_length_coverage=3;length=3407;num_subreads=40	gnl|BL_ORD_ID|14928 transcript/4142 full_length_coverage=2;length=3603;num_subreads=15	334	3405	2	333	509	3602	17	348
transcript/8042 full_length_coverage=4;length=3101;num_subreads=60	gnl|BL_ORD_ID|14194 transcript/3066 full_length_coverage=4;length=3784;num_subreads=60	17	2189	2187	3091	2	2174	2880	3784
transcript/1449 full_length_coverage=16;length=4216;num_subreads=60	gnl|BL_ORD_ID|9613 transcript/1372 full_length_coverage=2;length=4307;num_subreads=38	2	3741	3741	4210	1	3723	3837	4306
transcript/12208 full_length_coverage=2;length=2597;num_subreads=18	gnl|BL_ORD_ID|17018 transcript/7542 full_length_coverage=3;length=3184;num_subreads=39	350	2595	5	351	893	3138	2	359
transcript/996 full_length_coverage=2;length=4572;num_subreads=27	gnl|BL_ORD_ID|568 transcript/819 full_length_coverage=3;length=4682;num_subreads=47	4	4119	4115	4571	2	4108	4214	4666
transcript/20878 full_length_coverage=2;length=1642;num_subreads=60	gnl|BL_ORD_ID|16403 transcript/6553 full_length_coverage=12;length=3272;num_subreads=60	1	1315	1313	1641	1	1315	2942	3270
transcript/14256 full_length_coverage=2;length=2382;num_subreads=11	gnl|BL_ORD_ID|14265 transcript/3177 full_length_coverage=7;length=3616;num_subreads=60	1	2057	2055	2382	1	2063	3284	3613
transcript/19511 full_length_coverage=2;length=1806;num_subreads=9	gnl|BL_ORD_ID|4714 transcript/17990 full_length_coverage=6;length=1959;num_subreads=60	1	1168	1168	1775	5	1170	1357	1959
transcript/15574 full_length_coverage=23;length=2182;num_subreads=60	gnl|BL_ORD_ID|1877 transcript/13907 full_length_coverage=7;length=2404;num_subreads=60	1	1522	1522	2181	2	1523	1743	2403
transcript/2040 full_length_coverage=4;length=4034;num_subreads=57	gnl|BL_ORD_ID|810 transcript/1171 full_length_coverage=4;length=4450;num_subreads=54	179	4034	17	180	488	4360	2	161
transcript/8950 full_length_coverage=2;length=2982;num_subreads=38	gnl|BL_ORD_ID|15928 transcript/5773 full_length_coverage=9;length=3379;num_subreads=60	116	1602	1600	2981	3	1493	1638	3017
transcript/6959	gnl|BL_ORD_ID|15695 transcript/5412 full_length_coverage=7;length=3379;num_subreads=60	1	2204	2203	3207	3	2205	2375	3378
transcript/16462 full_length_coverage=2;length=2104;num_subreads=60	gnl|BL_ORD_ID|1060 transcript/12633 full_length_coverage=2;length=2549;num_subreads=35	1	1185	1184	2104	1	1185	1289	2209
transcript/8245 full_length_coverage=2;length=3070;num_subreads=45	gnl|BL_ORD_ID|10079 transcript/2096 full_length_coverage=6;length=3996;num_subreads=60	116	3068	1	118	1026	3980	229	346
transcript/11090 full_length_coverage=3;length=2740;num_subreads=44	gnl|BL_ORD_ID|15868 transcript/5671 full_length_coverage=3;length=3396;num_subreads=42	1	1414	1412	2740	36	1444	1916	3243
transcript/4058 full_length_coverage=48;length=3299;num_subreads=60	gnl|BL_ORD_ID|15695 transcript/5412 full_length_coverage=7;length=3379;num_subreads=60	1	2263	2262	3290	1	2205	2375	3378
transcript/15932 full_length_coverage=3;length=2159;num_subreads=43	gnl|BL_ORD_ID|1132 transcript/12757 full_length_coverage=3;length=2532;num_subreads=45	160	2159	1	160	380	2376	1	154
transcript/8391 full_length_coverage=12;length=3054;num_subreads=60	gnl|BL_ORD_ID|16972 transcript/7477 full_length_coverage=2;length=3183;num_subreads=51	2	2356	2353	3054	1	2346	2485	3182
transcript/11979 full_length_coverage=7;length=2431;num_subreads=60	gnl|BL_ORD_ID|18337 transcript/9668 full_length_coverage=2;length=2899;num_subreads=46	1	1895	1894	2425	1	1909	2368	2899
transcript/801 full_length_coverage=2;length=4688;num_subreads=11	gnl|BL_ORD_ID|445 transcript/628 full_length_coverage=6;length=4848;num_subreads=60	15	3568	3565	4688	44	3589	3730	4848
transcript/17236 full_length_coverage=2;length=2016;num_subreads=60	gnl|BL_ORD_ID|18111 transcript/9324 full_length_coverage=4;length=2971;num_subreads=60	1	1481	1480	1993	423	1911	2453	2971
transcript/4968 full_length_coverage=3;length=3497;num_subreads=30	gnl|BL_ORD_ID|15192 transcript/4565 full_length_coverage=4;length=3532;num_subreads=60	1	2820	2819	3425	1	2819	2923	3529
transcript/23777 full_length_coverage=2;length=1299;num_subreads=60	gnl|BL_ORD_ID|8379 transcript/23095 full_length_coverage=2;length=1401;num_subreads=60	150	1276	2	151	273	1400	17	166
transcript/8397 full_length_coverage=2;length=3065;num_subreads=27	gnl|BL_ORD_ID|17388 transcript/8146 full_length_coverage=3;length=3110;num_subreads=60	2	2220	2219	3013	8	2199	2315	3109
transcript/9716 full_length_coverage=2;length=2896;num_subreads=42	gnl|BL_ORD_ID|14237 transcript/3131 full_length_coverage=2;length=3785;num_subreads=56	177	2895	1	180	999	3721	1	180
transcript/4019 full_length_coverage=2;length=3636;num_subreads=11	gnl|BL_ORD_ID|10040 transcript/2040 full_length_coverage=4;length=4034;num_subreads=57	15	1912	1911	3565	25	1897	2344	4034
transcript/12941 full_length_coverage=4;length=2452;num_subreads=60	gnl|BL_ORD_ID|17142 transcript/7746 full_length_coverage=5;length=3143;num_subreads=60	15	1823	1822	2367	2	1807	2594	3142
transcript/7413 full_length_coverage=52;length=3138;num_subreads=60	gnl|BL_ORD_ID|15604 transcript/5250 full_length_coverage=2;length=3461;num_subreads=25	135	2010	2007	3137	2	1875	2311	3441
transcript/19298 full_length_coverage=7;length=1777;num_subreads=60	gnl|BL_ORD_ID|1661 transcript/13586 full_length_coverage=2;length=2446;num_subreads=52	545	1776	7	546	1212	2445	89	631
transcript/9073 full_length_coverage=11;length=2930;num_subreads=60	gnl|BL_ORD_ID|17659 transcript/8588 full_length_coverage=3;length=3022;num_subreads=60	1	2325	2323	2898	1	2316	2446	3021
transcript/21643 full_length_coverage=2;length=1586;num_subreads=25	gnl|BL_ORD_ID|6007 transcript/19833 full_length_coverage=2;length=1869;num_subreads=16	295	1585	54	295	541	1859	177	418
transcript/18588 full_length_coverage=4;length=1996;num_subreads=60	gnl|BL_ORD_ID|18520 transcript/9968 full_length_coverage=2;length=2862;num_subreads=43	1	1746	1746	1996	106	1852	2612	2862
transcript/13122 full_length_coverage=3;length=2481;num_subreads=60	gnl|BL_ORD_ID|16698 transcript/7033 full_length_coverage=2;length=3191;num_subreads=37	1	1425	1420	2412	1	1425	2199	3191
transcript/18782 full_length_coverage=3;length=1864;num_subreads=60	gnl|BL_ORD_ID|1718 transcript/13661 full_length_coverage=2;length=2409;num_subreads=60	1	1250	1245	1826	1	1250	1827	2408
transcript/17123 full_length_coverage=14;length=2038;num_subreads=60	gnl|BL_ORD_ID|15838 transcript/5626 full_length_coverage=203;length=3231;num_subreads=60	1	1717	1715	2037	1	1707	2909	3229
transcript/14550 full_length_coverage=13;length=2301;num_subreads=60	gnl|BL_ORD_ID|484 transcript/689 full_length_coverage=3;length=4769;num_subreads=27	1	1974	1972	2298	1	1975	3144	3470
transcript/13571 full_length_coverage=2;length=2444;num_subreads=27	gnl|BL_ORD_ID|14267 transcript/3180 full_length_coverage=2;length=3747;num_subreads=48	234	2442	1	236	1464	3680	70	306
transcript/6015 full_length_coverage=2;length=3352;num_subreads=57	gnl|BL_ORD_ID|15048 transcript/4338 full_length_coverage=2;length=3562;num_subreads=43	1	3001	2999	3352	1	3021	3140	3495
transcript/13128 full_length_coverage=2;length=2502;num_subreads=14	gnl|BL_ORD_ID|176 transcript/261 full_length_coverage=4;length=5534;num_subreads=54	1	1255	1254	2473	2932	4184	4316	5533
transcript/21079 full_length_coverage=3;length=1633;num_subreads=60	gnl|BL_ORD_ID|5877 transcript/19648 full_length_coverage=3;length=1781;num_subreads=60	98	1583	2	103	297	1781	3	104
transcript/2776 full_length_coverage=2;length=3851;num_subreads=16	gnl|BL_ORD_ID|14019 transcript/2797 full_length_coverage=7;length=3919;num_subreads=60	2	2155	2154	3762	52	2209	2309	3918
transcript/16325 full_length_coverage=12;length=2128;num_subreads=60	gnl|BL_ORD_ID|18883 transcript/10558 full_length_coverage=2;length=2776;num_subreads=22	269	2112	3	273	933	2775	2	271
transcript/8140 full_length_coverage=2;length=3063;num_subreads=11	gnl|BL_ORD_ID|16498 transcript/6695 full_length_coverage=4;length=3282;num_subreads=60	2	2608	2608	3051	64	2667	2838	3280
transcript/11093 full_length_coverage=2;length=2750;num_subreads=10	gnl|BL_ORD_ID|15518 transcript/5116 full_length_coverage=3;length=3469;num_subreads=60	1	2038	2035	2729	506	2516	2766	3468
transcript/22549 full_length_coverage=6;length=1491;num_subreads=60	gnl|BL_ORD_ID|2123 transcript/14277 full_length_coverage=2;length=2359;num_subreads=33	625	1489	7	626	1493	2357	35	655
transcript/12515 full_length_coverage=4;length=2552;num_subreads=60	gnl|BL_ORD_ID|18605 transcript/10114 full_length_coverage=2;length=2808;num_subreads=12	1257	2546	1	1262	1452	2742	4	1270
transcript/21899 full_length_coverage=2;length=1536;num_subreads=60	gnl|BL_ORD_ID|18270 transcript/9569 full_length_coverage=4;length=2846;num_subreads=60	350	1534	56	355	1660	2844	2	301
transcript/23626 full_length_coverage=3;length=1384;num_subreads=60	gnl|BL_ORD_ID|7086 transcript/21332 full_length_coverage=7;length=1605;num_subreads=60	248	1384	4	248	435	1586	34	284
transcript/9235 full_length_coverage=2;length=2948;num_subreads=53	gnl|BL_ORD_ID|16660 transcript/6980 full_length_coverage=2;length=3225;num_subreads=35	17	2473	2474	2939	34	2490	2761	3225
transcript/20838 full_length_coverage=15;length=1647;num_subreads=60	gnl|BL_ORD_ID|3100 transcript/15671 full_length_coverage=2;length=2163;num_subreads=11	207	1640	61	212	727	2161	91	243
transcript/801 full_length_coverage=2;length=4688;num_subreads=11	gnl|BL_ORD_ID|462 transcript/658 full_length_coverage=2;length=4850;num_subreads=18	10	3568	3565	4688	4	3544	3685	4791
transcript/8144 full_length_coverage=3;length=3102;num_subreads=57	gnl|BL_ORD_ID|9525 transcript/1233 full_length_coverage=3;length=4397;num_subreads=60	1	2190	2191	3098	52	2245	3490	4397
transcript/11557 full_length_coverage=2;length=2682;num_subreads=27	gnl|BL_ORD_ID|702 transcript/1018 full_length_coverage=2;length=4544;num_subreads=54	255	2631	13	256	2166	4544	2	245
transcript/11206 full_length_coverage=3;length=2716;num_subreads=60	gnl|BL_ORD_ID|10180 transcript/2247 full_length_coverage=2;length=3943;num_subreads=18	184	2713	1	186	1387	3916	221	406
transcript/9927 full_length_coverage=2;length=2854;num_subreads=20	gnl|BL_ORD_ID|17098 transcript/7674 full_length_coverage=6;length=3137;num_subreads=60	1111	2854	1	1110	1247	2998	1	1111
transcript/5122 full_length_coverage=20;length=3475;num_subreads=60	gnl|BL_ORD_ID|15200 transcript/4578 full_length_coverage=5;length=3602;num_subreads=53	11	2063	2060	3453	3	2054	2209	3601
transcript/8399 full_length_coverage=2;length=3067;num_subreads=46	gnl|BL_ORD_ID|14758 transcript/3893 full_length_coverage=12;length=3589;num_subreads=60	109	1581	1580	3067	19	1491	2057	3544
transcript/6959	gnl|BL_ORD_ID|16173 transcript/6168 full_length_coverage=7;length=3341;num_subreads=60	1	2064	2064	3207	3	2069	2210	3341
transcript/4058 full_length_coverage=48;length=3299;num_subreads=60	gnl|BL_ORD_ID|16173 transcript/6168 full_length_coverage=7;length=3341;num_subreads=60	1	2121	2123	3290	1	2069	2211	3341
transcript/1256 full_length_coverage=3;length=4401;num_subreads=32	gnl|BL_ORD_ID|798 transcript/1156 full_length_coverage=2;length=4446;num_subreads=51	29	3945	3945	4304	2	3922	4071	4444
transcript/6549 full_length_coverage=3;length=3276;num_subreads=60	gnl|BL_ORD_ID|9778 transcript/1625 full_length_coverage=2;length=4222;num_subreads=18	558	3256	7	556	1520	4221	2	541
transcript/803 full_length_coverage=2;length=4698;num_subreads=14	gnl|BL_ORD_ID|379 transcript/542 full_length_coverage=3;length=5000;num_subreads=42	2015	4698	2	2018	2315	4998	44	2059
transcript/11587 full_length_coverage=3;length=2668;num_subreads=51	gnl|BL_ORD_ID|18704 transcript/10265 full_length_coverage=25;length=2812;num_subreads=60	492	2667	6	494	609	2787	1	489
transcript/18633 full_length_coverage=6;length=1895;num_subreads=60	gnl|BL_ORD_ID|1876 transcript/13905 full_length_coverage=3;length=2342;num_subreads=60	12	1280	1277	1893	1	1269	1722	2338
transcript/5567 full_length_coverage=2;length=3481;num_subreads=17	gnl|BL_ORD_ID|14383 transcript/3340 full_length_coverage=2;length=3725;num_subreads=59	290	3480	1	294	475	3659	73	364
transcript/7447 full_length_coverage=27;length=3116;num_subreads=60	gnl|BL_ORD_ID|15476 transcript/5046 full_length_coverage=3;length=3434;num_subreads=60	2	2292	2287	3096	5	2304	2623	3433
transcript/14550 full_length_coverage=13;length=2301;num_subreads=60	gnl|BL_ORD_ID|16505 transcript/6708 full_length_coverage=11;length=3247;num_subreads=60	1	1974	1973	2298	1	1972	2920	3245
transcript/7001 full_length_coverage=29;length=2994;num_subreads=60	gnl|BL_ORD_ID|17388 transcript/8146 full_length_coverage=3;length=3110;num_subreads=60	2	2197	2196	2990	8	2199	2315	3109
transcript/15049 full_length_coverage=76;length=2089;num_subreads=60	gnl|BL_ORD_ID|61 transcript/82 full_length_coverage=5;length=6280;num_subreads=30	1	1769	1767	2088	2	1761	3077	3398
transcript/19671 full_length_coverage=15;length=1759;num_subreads=60	gnl|BL_ORD_ID|636 transcript/920 full_length_coverage=3;length=4591;num_subreads=40	1	1214	1210	1707	1	1214	4092	4590
transcript/7924	gnl|BL_ORD_ID|16690 transcript/7022 full_length_coverage=6;length=3224;num_subreads=60	1028	3114	1	1027	1125	3211	1	1022
transcript/15095 full_length_coverage=3;length=2297;num_subreads=60	gnl|BL_ORD_ID|1415 transcript/13197 full_length_coverage=2;length=2454;num_subreads=47	428	2282	69	428	585	2454	1	363
transcript/5748 full_length_coverage=2;length=3380;num_subreads=33	gnl|BL_ORD_ID|15310 transcript/4752 full_length_coverage=2;length=3514;num_subreads=33	23	3113	3114	3340	60	3150	3266	3492
transcript/5825 full_length_coverage=6;length=3393;num_subreads=60	gnl|BL_ORD_ID|15297 transcript/4734 full_length_coverage=2;length=3499;num_subreads=42	286	3393	11	288	391	3499	3	281
transcript/25454 full_length_coverage=15;length=1106;num_subreads=60	gnl|BL_ORD_ID|6882 transcript/21042 full_length_coverage=2;length=1644;num_subreads=60	198	1103	6	198	735	1640	2	193
transcript/7971 full_length_coverage=2;length=3151;num_subreads=28	gnl|BL_ORD_ID|15774 transcript/5527 full_length_coverage=2;length=3429;num_subreads=22	2	2539	2536	3151	3	2543	2717	3333
transcript/19900 full_length_coverage=2;length=1753;num_subreads=57	gnl|BL_ORD_ID|2570 transcript/14906 full_length_coverage=3;length=2306;num_subreads=50	153	1753	1	152	701	2300	1	152
transcript/23626 full_length_coverage=3;length=1384;num_subreads=60	gnl|BL_ORD_ID|3400 transcript/16117 full_length_coverage=2;length=2125;num_subreads=60	248	1384	4	248	983	2115	549	793
transcript/8379 full_length_coverage=14;length=2805;num_subreads=60	gnl|BL_ORD_ID|17659 transcript/8588 full_length_coverage=3;length=3022;num_subreads=60	1	2240	2243	2781	1	2231	2483	3021
transcript/9008 full_length_coverage=28;length=3000;num_subreads=60	gnl|BL_ORD_ID|16013 transcript/5906 full_length_coverage=12;length=3393;num_subreads=60	778	2969	95	779	1178	3392	369	1053
transcript/6893 full_length_coverage=2;length=3236;num_subreads=21	gnl|BL_ORD_ID|15541 transcript/5147 full_length_coverage=3;length=3474;num_subreads=60	1	2042	2040	3235	1	2043	2279	3473
transcript/10623 full_length_coverage=4;length=2778;num_subreads=60	gnl|BL_ORD_ID|17588 transcript/8481 full_length_coverage=5;length=3040;num_subreads=60	243	2774	1	246	503	3033	1	246
transcript/20505 full_length_coverage=2;length=1690;num_subreads=22	gnl|BL_ORD_ID|5416 transcript/18991 full_length_coverage=6;length=1828;num_subreads=60	1	1104	1103	1690	3	1106	1214	1800
transcript/17284 full_length_coverage=2;length=2022;num_subreads=20	gnl|BL_ORD_ID|3785 transcript/16658 full_length_coverage=2;length=2091;num_subreads=60	1	1149	1146	1947	1	1138	1289	2091
transcript/12102 full_length_coverage=2;length=2531;num_subreads=24	gnl|BL_ORD_ID|14381 transcript/3338 full_length_coverage=7;length=3691;num_subreads=60	1	2210	2208	2529	1	2189	3362	3683
transcript/1892 full_length_coverage=2;length=4087;num_subreads=56	gnl|BL_ORD_ID|9576 transcript/1316 full_length_coverage=3;length=4329;num_subreads=28	16	2076	2075	4087	2	2062	2220	4231
transcript/9368 full_length_coverage=5;length=2938;num_subreads=47	gnl|BL_ORD_ID|16849 transcript/7289 full_length_coverage=12;length=3134;num_subreads=60	1	2263	2264	2938	1	2263	2378	3052
transcript/8212 full_length_coverage=3;length=3079;num_subreads=20	gnl|BL_ORD_ID|15472 transcript/5041 full_length_coverage=3;length=3299;num_subreads=16	1	1789	1784	3078	2	1799	2003	3297
transcript/2542 full_length_coverage=4;length=3920;num_subreads=55	gnl|BL_ORD_ID|10238 transcript/2333 full_length_coverage=2;length=4023;num_subreads=11	123	2284	2285	3919	2	2175	2384	4023
transcript/16911 full_length_coverage=14;length=2027;num_subreads=60	gnl|BL_ORD_ID|13827 transcript/2494 full_length_coverage=2;length=3930;num_subreads=20	580	1957	6	583	2556	3930	21	584
transcript/8386 full_length_coverage=2;length=3057;num_subreads=34	gnl|BL_ORD_ID|15532 transcript/5136 full_length_coverage=2;length=3467;num_subreads=36	1	1978	1977	3052	1	1979	2392	3467
transcript/8115 full_length_coverage=3;length=3098;num_subreads=60	gnl|BL_ORD_ID|14559 transcript/3617 full_length_coverage=2;length=3700;num_subreads=60	16	1809	1808	3097	510	2288	2410	3675
transcript/371 full_length_coverage=6;length=5253;num_subreads=54	gnl|BL_ORD_ID|145 transcript/209 full_length_coverage=2;length=5673;num_subreads=26	1	4012	4011	5252	12	4020	4432	5672
transcript/6736 full_length_coverage=154;length=3281;num_subreads=60	gnl|BL_ORD_ID|15516 transcript/5114 full_length_coverage=6;length=3378;num_subreads=60	486	3250	52	486	614	3376	2	436
transcript/16432 full_length_coverage=2;length=2103;num_subreads=57	gnl|BL_ORD_ID|16454 transcript/6622 full_length_coverage=3;length=3274;num_subreads=60	1	1784	1782	2101	1	1784	2953	3272
transcript/9600 full_length_coverage=10;length=2907;num_subreads=60	gnl|BL_ORD_ID|16469 transcript/6642 full_length_coverage=2;length=3283;num_subreads=60	290	2904	95	292	666	3281	363	560
transcript/3328 full_length_coverage=2;length=3730;num_subreads=36	gnl|BL_ORD_ID|14268 transcript/3182 full_length_coverage=2;length=3799;num_subreads=11	3	3121	3121	3674	1	3134	3237	3798
transcript/9063 full_length_coverage=15;length=3013;num_subreads=60	gnl|BL_ORD_ID|14010 transcript/2787 full_length_coverage=5;length=3823;num_subreads=36	753	3012	77	754	1509	3770	5	681
transcript/3515 full_length_coverage=6;length=3689;num_subreads=60	gnl|BL_ORD_ID|9952 transcript/1910 full_length_coverage=2;length=4101;num_subreads=39	1230	3688	1	1233	1637	4101	2	1258
transcript/11499 full_length_coverage=2;length=2684;num_subreads=55	gnl|BL_ORD_ID|14078 transcript/2888 full_length_coverage=8;length=3816;num_subreads=60	404	2684	94	405	1443	3717	636	947
transcript/17830 full_length_coverage=2;length=2035;num_subreads=60	gnl|BL_ORD_ID|3962 transcript/16901 full_length_coverage=2;length=2059;num_subreads=27	752	2032	86	757	780	2059	2	675
transcript/6959	gnl|BL_ORD_ID|16041 transcript/5953 full_length_coverage=2;length=3357;num_subreads=17	130	3205	1	129	290	3355	3	132
transcript/19731 full_length_coverage=10;length=1761;num_subreads=60	gnl|BL_ORD_ID|2488 transcript/14781 full_length_coverage=148;length=2248;num_subreads=60	1	1313	1313	1760	1	1311	1801	2248
transcript/9084 full_length_coverage=6;length=2966;num_subreads=60	gnl|BL_ORD_ID|14223 transcript/3111 full_length_coverage=2;length=3752;num_subreads=60	283	2965	2	282	1059	3752	4	284
transcript/10293 full_length_coverage=2;length=2818;num_subreads=50	gnl|BL_ORD_ID|17941 transcript/9030 full_length_coverage=3;length=2910;num_subreads=32	1	1573	1571	2818	2	1543	1648	2898
transcript/9040 full_length_coverage=2;length=2981;num_subreads=60	gnl|BL_ORD_ID|15829 transcript/5613 full_length_coverage=15;length=3324;num_subreads=60	133	2952	1	132	498	3319	1	133
transcript/1901 full_length_coverage=38;length=4103;num_subreads=60	gnl|BL_ORD_ID|9898 transcript/1823 full_length_coverage=2;length=4234;num_subreads=24	1	3598	3597	4101	1	3610	3730	4234
transcript/21881 full_length_coverage=14;length=1505;num_subreads=60	gnl|BL_ORD_ID|652 transcript/950 full_length_coverage=7;length=4564;num_subreads=60	241	1504	3	243	3220	4482	3	236
transcript/20554 full_length_coverage=8;length=1670;num_subreads=60	gnl|BL_ORD_ID|16071 transcript/6013 full_length_coverage=3;length=3356;num_subreads=25	1	1020	1021	1663	1	1029	2684	3356
transcript/10926 full_length_coverage=5;length=2770;num_subreads=60	gnl|BL_ORD_ID|18146 transcript/9377 full_length_coverage=2;length=2934;num_subreads=19	2	2357	2355	2770	28	2363	2471	2886
transcript/4844 full_length_coverage=48;length=3406;num_subreads=60	gnl|BL_ORD_ID|14059 transcript/2861 full_length_coverage=2;length=3824;num_subreads=20	221	3404	2	220	646	3824	16	211
transcript/1444 full_length_coverage=5;length=4294;num_subreads=59	gnl|BL_ORD_ID|671 transcript/974 full_length_coverage=3;length=4560;num_subreads=29	3	3935	3935	4277	32	3970	4239	4560
transcript/25351 full_length_coverage=38;length=1025;num_subreads=60	gnl|BL_ORD_ID|10825 transcript/25284 full_length_coverage=2;length=1133;num_subreads=60	215	1021	4	215	324	1129	1	212
transcript/1348 full_length_coverage=3;length=4309;num_subreads=41	gnl|BL_ORD_ID|787 transcript/1137 full_length_coverage=3;length=4438;num_subreads=23	3	3929	3929	4257	3	3928	4109	4437
transcript/16135 full_length_coverage=6;length=2136;num_subreads=60	gnl|BL_ORD_ID|14985 transcript/4231 full_length_coverage=32;length=3318;num_subreads=60	1	1808	1806	2132	1	1807	2989	3315
transcript/4069 full_length_coverage=2;length=3635;num_subreads=42	gnl|BL_ORD_ID|14602 transcript/3682 full_length_coverage=3;length=3695;num_subreads=20	1	1902	1904	3576	1	1910	2030	3695
transcript/10574 full_length_coverage=2;length=2819;num_subreads=17	gnl|BL_ORD_ID|17301 transcript/8007 full_length_coverage=2;length=3055;num_subreads=39	180	2805	10	183	289	3055	10	183
transcript/19731 full_length_coverage=10;length=1761;num_subreads=60	gnl|BL_ORD_ID|19761 transcript/11923 full_length_coverage=10;length=2279;num_subreads=60	1	1311	1313	1754	7	1322	1827	2272
transcript/3304 full_length_coverage=2;length=3743;num_subreads=10	gnl|BL_ORD_ID|9981 transcript/1951 full_length_coverage=2;length=4090;num_subreads=15	11	1910	1909	3660	2	1903	2350	4090
transcript/14234 full_length_coverage=2;length=2388;num_subreads=11	gnl|BL_ORD_ID|18622 transcript/10147 full_length_coverage=2;length=2908;num_subreads=10	556	2384	9	560	1087	2906	4	557
transcript/14903 full_length_coverage=6;length=2291;num_subreads=60	gnl|BL_ORD_ID|1537 transcript/13395 full_length_coverage=4;length=2404;num_subreads=60	13	2072	2069	2287	4	2063	2192	2399
transcript/15504 full_length_coverage=5;length=2213;num_subreads=60	gnl|BL_ORD_ID|15317 transcript/4763 full_length_coverage=4;length=3508;num_subreads=56	1	1886	1884	2212	1	1885	3180	3508
transcript/16869 full_length_coverage=4;length=2057;num_subreads=60	gnl|BL_ORD_ID|15685 transcript/5393 full_length_coverage=16;length=3428;num_subreads=60	1	1736	1737	2057	1	1730	3105	3425
transcript/9768 full_length_coverage=20;length=2893;num_subreads=60	gnl|BL_ORD_ID|13920 transcript/2646 full_length_coverage=2;length=3883;num_subreads=46	11	2139	2137	2892	1	2129	3117	3872
transcript/3815 full_length_coverage=2;length=3666;num_subreads=24	gnl|BL_ORD_ID|13840 transcript/2519 full_length_coverage=3;length=3900;num_subreads=60	1	2312	2310	3663	12	2322	2544	3896
transcript/24529 full_length_coverage=8;length=1186;num_subreads=60	gnl|BL_ORD_ID|2081 transcript/14222 full_length_coverage=3;length=2364;num_subreads=56	143	1180	2	148	1325	2362	1	148
transcript/6708 full_length_coverage=11;length=3247;num_subreads=60	gnl|BL_ORD_ID|15124 transcript/4460 full_length_coverage=131;length=3464;num_subreads=60	1	2921	2920	3247	1	2911	3135	3463
transcript/8584 full_length_coverage=5;length=3031;num_subreads=60	gnl|BL_ORD_ID|10068 transcript/2082 full_length_coverage=3;length=4052;num_subreads=60	1	2664	2663	3031	1	2666	3655	4023
transcript/4382 full_length_coverage=2;length=3612;num_subreads=10	gnl|BL_ORD_ID|9981 transcript/1951 full_length_coverage=2;length=4090;num_subreads=15	15	1912	1911	3612	9	1903	2350	4027
transcript/13561 full_length_coverage=3;length=2442;num_subreads=60	gnl|BL_ORD_ID|18825 transcript/10461 full_length_coverage=2;length=2856;num_subreads=8	1	1844	1844	2440	81	1947	2272	2856
transcript/19341 full_length_coverage=12;length=1706;num_subreads=60	gnl|BL_ORD_ID|16071 transcript/6013 full_length_coverage=3;length=3356;num_subreads=25	1	1030	1031	1701	1	1029	2684	3356
transcript/4075 full_length_coverage=3;length=3547;num_subreads=60	gnl|BL_ORD_ID|14565 transcript/3626 full_length_coverage=4;length=3675;num_subreads=60	2	3052	3051	3542	3	3041	3182	3673
transcript/9746 full_length_coverage=2;length=2885;num_subreads=60	gnl|BL_ORD_ID|13819 transcript/2480 full_length_coverage=26;length=3853;num_subreads=60	1208	2885	1	1209	2075	3752	1	1209
transcript/6743 full_length_coverage=14;length=3317;num_subreads=60	gnl|BL_ORD_ID|15508 transcript/5096 full_length_coverage=12;length=3426;num_subreads=60	2	2687	2685	3317	1	2672	2784	3407
transcript/801 full_length_coverage=2;length=4688;num_subreads=11	gnl|BL_ORD_ID|416 transcript/590 full_length_coverage=5;length=4852;num_subreads=60	10	3568	3565	4688	41	3589	3730	4837
transcript/23881 full_length_coverage=4;length=1312;num_subreads=60	gnl|BL_ORD_ID|18910 transcript/10600 full_length_coverage=3;length=2779;num_subreads=29	626	1311	8	631	1990	2675	2	624
transcript/10949 full_length_coverage=50;length=2725;num_subreads=60	gnl|BL_ORD_ID|18425 transcript/9801 full_length_coverage=2;length=2886;num_subreads=40	383	2721	45	383	547	2886	86	430
transcript/1846 full_length_coverage=3;length=4186;num_subreads=20	gnl|BL_ORD_ID|782 transcript/1131 full_length_coverage=2;length=4497;num_subreads=48	35	3889	3888	4185	76	3926	4148	4444
transcript/17738 full_length_coverage=3;length=1963;num_subreads=60	gnl|BL_ORD_ID|1823 transcript/13818 full_length_coverage=4;length=2428;num_subreads=60	1	1157	1157	1962	45	1200	1619	2426
transcript/6287 full_length_coverage=3;length=3311;num_subreads=60	gnl|BL_ORD_ID|15644 transcript/5313 full_length_coverage=2;length=3443;num_subreads=20	2	2614	2615	3289	42	2646	2769	3443
transcript/16057 full_length_coverage=2;length=2183;num_subreads=60	gnl|BL_ORD_ID|1266 transcript/12966 full_length_coverage=5;length=2509;num_subreads=60	281	2155	5	281	633	2509	4	280
transcript/20985 full_length_coverage=26;length=1593;num_subreads=60	gnl|BL_ORD_ID|3332 transcript/16013 full_length_coverage=2;length=2161;num_subreads=60	99	1568	2	104	691	2161	1	103
transcript/3508 full_length_coverage=3;length=3694;num_subreads=60	gnl|BL_ORD_ID|500 transcript/712 full_length_coverage=8;length=4477;num_subreads=60	1865	3691	1	1865	2640	4465	2	1862
transcript/5541 full_length_coverage=3;length=3404;num_subreads=41	gnl|BL_ORD_ID|14564 transcript/3625 full_length_coverage=2;length=3667;num_subreads=31	1	2513	2510	3404	1	2518	2769	3663
transcript/10930 full_length_coverage=2;length=2770;num_subreads=60	gnl|BL_ORD_ID|17165 transcript/7789 full_length_coverage=3;length=3130;num_subreads=40	1	1476	1475	2769	246	1723	1833	3129
transcript/2333 full_length_coverage=2;length=4023;num_subreads=11	gnl|BL_ORD_ID|449 transcript/635 full_length_coverage=2;length=4816;num_subreads=26	2	2383	2384	3905	38	2406	3298	4816
transcript/14583 full_length_coverage=2;length=2314;num_subreads=55	gnl|BL_ORD_ID|1448 transcript/13250 full_length_coverage=7;length=2472;num_subreads=60	1	2110	2107	2312	11	2123	2252	2453
transcript/1975 full_length_coverage=2;length=4066;num_subreads=16	gnl|BL_ORD_ID|9548 transcript/1267 full_length_coverage=9;length=4367;num_subreads=60	242	4066	2	243	460	4285	1	247
transcript/2659 full_length_coverage=2;length=3906;num_subreads=40	gnl|BL_ORD_ID|10281 transcript/2400 full_length_coverage=4;length=4007;num_subreads=51	146	2506	2504	3906	2	2349	2588	4007
transcript/18538 full_length_coverage=2;length=1876;num_subreads=60	gnl|BL_ORD_ID|964 transcript/12492 full_length_coverage=3;length=2604;num_subreads=57	450	1875	64	452	1066	2487	2	390
transcript/17236 full_length_coverage=2;length=2016;num_subreads=60	gnl|BL_ORD_ID|18337 transcript/9668 full_length_coverage=2;length=2899;num_subreads=46	1	1481	1480	2011	429	1909	2368	2899
transcript/3844 full_length_coverage=23;length=3302;num_subreads=60	gnl|BL_ORD_ID|15643 transcript/5312 full_length_coverage=2;length=3450;num_subreads=33	1060	3297	1	1061	1161	3382	1	1050
transcript/1256 full_length_coverage=3;length=4401;num_subreads=32	gnl|BL_ORD_ID|671 transcript/974 full_length_coverage=3;length=4560;num_subreads=29	1	3945	3945	4388	31	3970	4117	4560
transcript/1719 full_length_coverage=5;length=4183;num_subreads=50	gnl|BL_ORD_ID|9571 transcript/1308 full_length_coverage=3;length=4338;num_subreads=60	1	2697	2697	4161	2	2709	2870	4334
transcript/1466 full_length_coverage=3;length=4246;num_subreads=55	gnl|BL_ORD_ID|9722 transcript/1539 full_length_coverage=3;length=4261;num_subreads=60	381	4160	1	382	485	4261	2	383
transcript/998 full_length_coverage=27;length=4286;num_subreads=60	gnl|BL_ORD_ID|9567 transcript/1303 full_length_coverage=3;length=4342;num_subreads=34	36	3950	3950	4269	2	3910	4023	4342
transcript/10225 full_length_coverage=2;length=2845;num_subreads=13	gnl|BL_ORD_ID|18468 transcript/9873 full_length_coverage=3;length=2899;num_subreads=60	252	2759	1	253	393	2899	48	292
transcript/6525 full_length_coverage=3;length=3317;num_subreads=60	gnl|BL_ORD_ID|13938 transcript/2675 full_length_coverage=2;length=3870;num_subreads=12	1135	3159	1	1135	1838	3869	1	1139
transcript/9927 full_length_coverage=2;length=2854;num_subreads=20	gnl|BL_ORD_ID|17660 transcript/8589 full_length_coverage=3;length=3050;num_subreads=50	1111	2854	109	1110	1141	2889	4	1005
transcript/14550 full_length_coverage=13;length=2301;num_subreads=60	gnl|BL_ORD_ID|15124 transcript/4460 full_length_coverage=131;length=3464;num_subreads=60	1	1974	1972	2298	1	1970	3134	3461
transcript/17457 full_length_coverage=3;length=1995;num_subreads=60	gnl|BL_ORD_ID|2306 transcript/14520 full_length_coverage=8;length=2325;num_subreads=60	1	1586	1581	1991	2	1581	1909	2319
transcript/21824 full_length_coverage=4;length=1551;num_subreads=60	gnl|BL_ORD_ID|5260 transcript/18763 full_length_coverage=3;length=1866;num_subreads=60	471	1525	5	473	810	1864	2	470
transcript/12452 full_length_coverage=6;length=2561;num_subreads=60	gnl|BL_ORD_ID|13954 transcript/2694 full_length_coverage=3;length=3733;num_subreads=40	1	1358	1358	2542	1	1358	2549	3733
transcript/19600 full_length_coverage=10;length=1777;num_subreads=60	gnl|BL_ORD_ID|5109 transcript/18545 full_length_coverage=3;length=1883;num_subreads=60	1	1582	1580	1756	1	1578	1700	1881
transcript/1105 full_length_coverage=2;length=4492;num_subreads=24	gnl|BL_ORD_ID|514 transcript/729 full_length_coverage=2;length=4758;num_subreads=38	1349	4492	1	1349	1500	4754	1	1396
transcript/12092 full_length_coverage=4;length=2632;num_subreads=60	gnl|BL_ORD_ID|19345 transcript/11259 full_length_coverage=2;length=2709;num_subreads=55	2	2317	2315	2574	14	2348	2450	2709
transcript/7484 full_length_coverage=2;length=3109;num_subreads=23	gnl|BL_ORD_ID|16260 transcript/6311 full_length_coverage=2;length=3324;num_subreads=14	2	2269	2266	3100	4	2298	2490	3323
transcript/23070 full_length_coverage=3;length=1394;num_subreads=60	gnl|BL_ORD_ID|19474 transcript/11465 full_length_coverage=2;length=2715;num_subreads=33	1	1120	1118	1393	1	1120	2426	2701
transcript/11031 full_length_coverage=2;length=2719;num_subreads=21	gnl|BL_ORD_ID|17919 transcript/8986 full_length_coverage=13;length=2981;num_subreads=60	1	1965	1963	2671	1	1966	2273	2981
transcript/3936 full_length_coverage=2;length=3579;num_subreads=20	gnl|BL_ORD_ID|14573 transcript/3642 full_length_coverage=2;length=3705;num_subreads=9	1356	3577	1	1360	1477	3702	13	1372
transcript/4590 full_length_coverage=4;length=3535;num_subreads=50	gnl|BL_ORD_ID|14500 transcript/3524 full_length_coverage=2;length=3719;num_subreads=18	1286	3535	1	1287	1433	3681	1	1288
transcript/16053 full_length_coverage=2;length=2090;num_subreads=21	gnl|BL_ORD_ID|435 transcript/615 full_length_coverage=3;length=4840;num_subreads=33	1	1762	1760	2089	2	1692	3021	3342
transcript/17981 full_length_coverage=9;length=1923;num_subreads=60	gnl|BL_ORD_ID|17467 transcript/8277 full_length_coverage=2;length=3069;num_subreads=29	1	1390	1387	1922	1	1391	2432	2967
transcript/10057 full_length_coverage=2;length=2852;num_subreads=24	gnl|BL_ORD_ID|18468 transcript/9873 full_length_coverage=3;length=2899;num_subreads=60	367	2851	67	368	393	2870	1	292
transcript/23490 full_length_coverage=2;length=1345;num_subreads=60	gnl|BL_ORD_ID|338 transcript/484 full_length_coverage=3;length=5025;num_subreads=31	1	1029	1028	1344	1	1029	3242	3562
transcript/16941 full_length_coverage=5;length=2046;num_subreads=60	gnl|BL_ORD_ID|3360 transcript/16060 full_length_coverage=3;length=2158;num_subreads=57	1	1410	1406	2041	2	1411	1525	2158
transcript/5686 full_length_coverage=8;length=3409;num_subreads=60	gnl|BL_ORD_ID|14694 transcript/3805 full_length_coverage=2;length=3647;num_subreads=23	2	2870	2868	3395	67	2934	3118	3645
transcript/10994 full_length_coverage=8;length=2622;num_subreads=60	gnl|BL_ORD_ID|18941 transcript/10645 full_length_coverage=10;length=2799;num_subreads=60	215	2619	1	220	397	2799	2	220
transcript/16614 full_length_coverage=33;length=2113;num_subreads=60	gnl|BL_ORD_ID|18808 transcript/10430 full_length_coverage=2;length=2814;num_subreads=41	254	2101	60	257	964	2814	2	199
transcript/2015 full_length_coverage=2;length=4046;num_subreads=27	gnl|BL_ORD_ID|258 transcript/371 full_length_coverage=6;length=5253;num_subreads=54	1	3108	3108	4046	903	4011	4314	5253
transcript/4154 full_length_coverage=5;length=3331;num_subreads=60	gnl|BL_ORD_ID|14256 transcript/3163 full_length_coverage=2;length=3753;num_subreads=36	101	2097	2093	3331	2	1996	2527	3753
transcript/11127 full_length_coverage=3;length=2718;num_subreads=60	gnl|BL_ORD_ID|17536 transcript/8391 full_length_coverage=12;length=3054;num_subreads=60	1	1776	1774	2615	2	1775	2211	3052
transcript/11944 full_length_coverage=3;length=2612;num_subreads=60	gnl|BL_ORD_ID|15526 transcript/5129 full_length_coverage=2;length=3478;num_subreads=20	1	2363	2362	2611	1	2342	2505	2754
transcript/6817 full_length_coverage=8;length=3253;num_subreads=60	gnl|BL_ORD_ID|16041 transcript/5953 full_length_coverage=2;length=3357;num_subreads=17	186	3247	1	186	290	3355	1	186
transcript/9746 full_length_coverage=2;length=2885;num_subreads=60	gnl|BL_ORD_ID|10083 transcript/2100 full_length_coverage=5;length=4018;num_subreads=60	1208	2885	1	1209	2242	3919	1	1209
transcript/22871 full_length_coverage=17;length=1358;num_subreads=60	gnl|BL_ORD_ID|7198 transcript/21493 full_length_coverage=3;length=1580;num_subreads=60	447	1356	59	447	669	1580	160	549
transcript/20775 full_length_coverage=4;length=1683;num_subreads=60	gnl|BL_ORD_ID|1643 transcript/13564 full_length_coverage=2;length=2441;num_subreads=12	284	1660	29	285	1062	2441	1	258
transcript/12219 full_length_coverage=2;length=2615;num_subreads=31	gnl|BL_ORD_ID|18484 transcript/9899 full_length_coverage=4;length=2852;num_subreads=40	102	2614	1	102	214	2718	1	102
transcript/888 full_length_coverage=30;length=4617;num_subreads=60	gnl|BL_ORD_ID|568 transcript/819 full_length_coverage=3;length=4682;num_subreads=47	1	4109	4105	4571	1	4108	4214	4680
transcript/13078 full_length_coverage=3;length=2500;num_subreads=34	gnl|BL_ORD_ID|19966 transcript/12238 full_length_coverage=4;length=2572;num_subreads=60	116	2446	1	118	237	2565	1	118
transcript/18356 full_length_coverage=2;length=1912;num_subreads=60	gnl|BL_ORD_ID|4456 transcript/17607 full_length_coverage=2;length=1981;num_subreads=18	531	1890	64	532	621	1981	2	478
transcript/18955 full_length_coverage=25;length=1836;num_subreads=60	gnl|BL_ORD_ID|18588 transcript/10095 full_length_coverage=5;length=2839;num_subreads=60	1	1510	1509	1835	1	1510	2502	2828
transcript/17236 full_length_coverage=2;length=2016;num_subreads=60	gnl|BL_ORD_ID|1423 transcript/13210 full_length_coverage=2;length=2490;num_subreads=36	1	1615	1618	2015	336	1988	2088	2486
transcript/4069 full_length_coverage=2;length=3635;num_subreads=42	gnl|BL_ORD_ID|14569 transcript/3635 full_length_coverage=2;length=3673;num_subreads=43	2	2441	2440	3544	1	2417	2552	3672
transcript/2015 full_length_coverage=2;length=4046;num_subreads=27	gnl|BL_ORD_ID|145 transcript/209 full_length_coverage=2;length=5673;num_subreads=26	1	3108	3108	4045	915	4019	4735	5672
transcript/7841 full_length_coverage=4;length=3133;num_subreads=60	gnl|BL_ORD_ID|16035 transcript/5941 full_length_coverage=6;length=3401;num_subreads=60	1	1874	1872	3099	18	1894	2173	3399
transcript/13396 full_length_coverage=4;length=2476;num_subreads=60	gnl|BL_ORD_ID|19750 transcript/11901 full_length_coverage=3;length=2633;num_subreads=50	1085	2475	1	1086	1259	2630	51	1134
transcript/18839 full_length_coverage=2;length=1840;num_subreads=14	gnl|BL_ORD_ID|1718 transcript/13661 full_length_coverage=2;length=2409;num_subreads=60	1	1279	1274	1839	4	1250	1827	2395
transcript/12188 full_length_coverage=2;length=2530;num_subreads=49	gnl|BL_ORD_ID|18402 transcript/9770 full_length_coverage=3;length=2885;num_subreads=60	1	1326	1324	2511	1	1326	1693	2885
transcript/18057 full_length_coverage=3;length=1936;num_subreads=60	gnl|BL_ORD_ID|283 transcript/406 full_length_coverage=2;length=5201;num_subreads=27	12	1283	1279	1935	2	1274	1393	2050
transcript/2042 full_length_coverage=2;length=4036;num_subreads=27	gnl|BL_ORD_ID|389 transcript/553 full_length_coverage=5;length=4928;num_subreads=60	156	4032	1	160	1039	4911	1	160
transcript/14600 full_length_coverage=19;length=2287;num_subreads=60	gnl|BL_ORD_ID|14844 transcript/4019 full_length_coverage=2;length=3636;num_subreads=11	507	2268	9	507	1912	3636	3	496
transcript/6386 full_length_coverage=3;length=3349;num_subreads=60	gnl|BL_ORD_ID|15422 transcript/4960 full_length_coverage=24;length=3496;num_subreads=60	2	2875	2873	3342	43	2918	3021	3494
transcript/12090 full_length_coverage=2;length=2610;num_subreads=60	gnl|BL_ORD_ID|18869 transcript/10530 full_length_coverage=2;length=2804;num_subreads=24	19	2449	2448	2594	2	2422	2560	2705
transcript/7466 full_length_coverage=4;length=2914;num_subreads=49	gnl|BL_ORD_ID|55 transcript/74 full_length_coverage=2;length=6385;num_subreads=21	1423	2914	1	1422	4906	6385	2419	3827
transcript/20630 full_length_coverage=4;length=1677;num_subreads=60	gnl|BL_ORD_ID|16071 transcript/6013 full_length_coverage=3;length=3356;num_subreads=25	1	1013	1014	1670	1	1029	2681	3350
transcript/11569 full_length_coverage=8;length=2600;num_subreads=60	gnl|BL_ORD_ID|19941 transcript/12196 full_length_coverage=7;length=2641;num_subreads=60	335	2596	75	336	379	2639	1	263
transcript/15699 full_length_coverage=2;length=2195;num_subreads=12	gnl|BL_ORD_ID|19492 transcript/11496 full_length_coverage=5;length=2679;num_subreads=60	934	2194	97	935	1424	2677	329	1167
transcript/11499 full_length_coverage=2;length=2684;num_subreads=55	gnl|BL_ORD_ID|15643 transcript/5312 full_length_coverage=2;length=3450;num_subreads=33	507	2684	94	508	1161	3332	636	1050
transcript/3255 full_length_coverage=2;length=3730;num_subreads=60	gnl|BL_ORD_ID|13838 transcript/2515 full_length_coverage=12;length=3909;num_subreads=60	1024	3730	1	1026	1213	3887	1	1026
transcript/4871 full_length_coverage=4;length=3000;num_subreads=60	gnl|BL_ORD_ID|14083 transcript/2898 full_length_coverage=3;length=3815;num_subreads=45	1150	3000	1	1153	1450	3303	1	1177
transcript/10293 full_length_coverage=2;length=2818;num_subreads=50	gnl|BL_ORD_ID|17316 transcript/8028 full_length_coverage=2;length=3111;num_subreads=60	1	1573	1571	2818	2	1577	1682	2930
transcript/11553 full_length_coverage=7;length=2620;num_subreads=60	gnl|BL_ORD_ID|17845 transcript/8867 full_length_coverage=3;length=3004;num_subreads=60	1346	2620	1	1348	1728	2999	1	1368
transcript/13888 full_length_coverage=2;length=2410;num_subreads=60	gnl|BL_ORD_ID|1070 transcript/12648 full_length_coverage=3;length=2530;num_subreads=56	556	2406	77	558	676	2525	70	573
transcript/14786 full_length_coverage=2;length=2296;num_subreads=60	gnl|BL_ORD_ID|18298 transcript/9607 full_length_coverage=2;length=2878;num_subreads=28	259	2279	61	260	834	2876	513	714
transcript/8169 full_length_coverage=16;length=3014;num_subreads=60	gnl|BL_ORD_ID|14007 transcript/2783 full_length_coverage=2;length=3834;num_subreads=46	1350	3012	1	1355	2174	3834	1	1351
transcript/9228 full_length_coverage=4;length=2928;num_subreads=35	gnl|BL_ORD_ID|14438 transcript/3442 full_length_coverage=2;length=3726;num_subreads=60	411	2880	57	413	1253	3726	1	354
transcript/13744 full_length_coverage=2;length=2412;num_subreads=28	gnl|BL_ORD_ID|15508 transcript/5096 full_length_coverage=12;length=3426;num_subreads=60	1	1789	1787	2410	901	2672	2784	3406
transcript/13867 full_length_coverage=3;length=2408;num_subreads=59	gnl|BL_ORD_ID|16143 transcript/6121 full_length_coverage=3;length=3399;num_subreads=17	116	2408	1	115	1078	3375	1	115
transcript/10930 full_length_coverage=2;length=2770;num_subreads=60	gnl|BL_ORD_ID|17577 transcript/8464 full_length_coverage=2;length=2984;num_subreads=21	1	1476	1475	2706	146	1636	1747	2984
transcript/7639 full_length_coverage=2;length=3149;num_subreads=27	gnl|BL_ORD_ID|16661 transcript/6982 full_length_coverage=2;length=3248;num_subreads=60	1	1957	1956	3104	1	2005	2113	3246
transcript/8355 full_length_coverage=2;length=3043;num_subreads=26	gnl|BL_ORD_ID|14797 transcript/3951 full_length_coverage=6;length=3619;num_subreads=60	1	2410	2407	3011	143	2551	3013	3619
transcript/17965 full_length_coverage=2;length=1936;num_subreads=60	gnl|BL_ORD_ID|3469 transcript/16211 full_length_coverage=4;length=2126;num_subreads=60	106	1933	1	108	269	2125	2	104
transcript/6219 full_length_coverage=3;length=3359;num_subreads=17	gnl|BL_ORD_ID|15508 transcript/5096 full_length_coverage=12;length=3426;num_subreads=60	1	2680	2678	3321	1	2672	2784	3426
transcript/13208 full_length_coverage=33;length=2517;num_subreads=60	gnl|BL_ORD_ID|18737 transcript/10318 full_length_coverage=4;length=2819;num_subreads=60	391	2517	73	393	558	2681	2	328
transcript/11025 full_length_coverage=3;length=2745;num_subreads=60	gnl|BL_ORD_ID|10083 transcript/2100 full_length_coverage=5;length=4018;num_subreads=60	1208	2745	1	1210	2382	3919	1	1210
transcript/13390 full_length_coverage=2;length=2453;num_subreads=60	gnl|BL_ORD_ID|14289 transcript/3213 full_length_coverage=5;length=3724;num_subreads=60	143	2453	1	148	1038	3724	3	162
transcript/8986 full_length_coverage=13;length=2981;num_subreads=60	gnl|BL_ORD_ID|16523 transcript/6738 full_length_coverage=6;length=3304;num_subreads=60	1	1637	1637	2981	4	1640	1953	3296
transcript/21550 full_length_coverage=3;length=1574;num_subreads=60	gnl|BL_ORD_ID|14207 transcript/3082 full_length_coverage=2;length=3774;num_subreads=32	1	1001	998	1574	71	1071	3198	3773
transcript/9077 full_length_coverage=11;length=2983;num_subreads=60	gnl|BL_ORD_ID|16156 transcript/6142 full_length_coverage=5;length=3311;num_subreads=60	2	2340	2336	2978	104	2438	2668	3305
transcript/23902 full_length_coverage=3;length=1286;num_subreads=50	gnl|BL_ORD_ID|8243 transcript/22928 full_length_coverage=2;length=1393;num_subreads=24	505	1286	8	507	611	1392	2	500
transcript/3559 full_length_coverage=6;length=3683;num_subreads=60	gnl|BL_ORD_ID|9864 transcript/1764 full_length_coverage=2;length=4152;num_subreads=11	1740	3682	16	1742	2152	4111	4	1740
transcript/5357 full_length_coverage=5;length=3434;num_subreads=60	gnl|BL_ORD_ID|14103 transcript/2930 full_length_coverage=2;length=3810;num_subreads=50	172	3373	1	173	610	3809	1	169
transcript/13701 full_length_coverage=5;length=2418;num_subreads=60	gnl|BL_ORD_ID|18480 transcript/9892 full_length_coverage=2;length=2921;num_subreads=25	1	1308	1307	2394	7	1313	1834	2920
transcript/44 full_length_coverage=2;length=6887;num_subreads=38	gnl|BL_ORD_ID|21 transcript/26 full_length_coverage=2;length=7105;num_subreads=46	1650	6887	1	1654	1837	7075	1	1656
transcript/18020 full_length_coverage=8;length=1917;num_subreads=60	gnl|BL_ORD_ID|16520 transcript/6735 full_length_coverage=26;length=3254;num_subreads=60	1	1594	1592	1916	1	1593	2929	3253
transcript/2098 full_length_coverage=6;length=3832;num_subreads=60	gnl|BL_ORD_ID|10189 transcript/2262 full_length_coverage=2;length=3987;num_subreads=41	15	2582	2581	3831	2	2569	2735	3985
transcript/4927 full_length_coverage=31;length=3463;num_subreads=60	gnl|BL_ORD_ID|14928 transcript/4142 full_length_coverage=2;length=3603;num_subreads=15	343	3442	2	342	509	3602	8	348
transcript/21892 full_length_coverage=3;length=1546;num_subreads=60	gnl|BL_ORD_ID|6598 transcript/20659 full_length_coverage=4;length=1701;num_subreads=60	279	1525	4	281	446	1698	2	275
transcript/17784 full_length_coverage=4;length=1905;num_subreads=48	gnl|BL_ORD_ID|16676 transcript/7006 full_length_coverage=6;length=3140;num_subreads=60	1	1585	1583	1904	1	1585	2816	3137
transcript/14849 full_length_coverage=5;length=2290;num_subreads=60	gnl|BL_ORD_ID|1872 transcript/13899 full_length_coverage=4;length=2394;num_subreads=60	155	2287	1	154	263	2394	1	160
transcript/6374 full_length_coverage=2;length=3309;num_subreads=36	gnl|BL_ORD_ID|10305 transcript/2447 full_length_coverage=3;length=3935;num_subreads=39	1	1695	1691	3307	90	1792	2280	3895
transcript/17510 full_length_coverage=7;length=1988;num_subreads=60	gnl|BL_ORD_ID|966 transcript/12494 full_length_coverage=3;length=2562;num_subreads=60	241	1988	7	244	778	2526	2	243
transcript/9368 full_length_coverage=5;length=2938;num_subreads=47	gnl|BL_ORD_ID|16066 transcript/6005 full_length_coverage=4;length=3305;num_subreads=36	1	2264	2264	2938	1	2273	2633	3277
transcript/14056 full_length_coverage=2;length=2388;num_subreads=60	gnl|BL_ORD_ID|15292 transcript/4728 full_length_coverage=4;length=3540;num_subreads=60	262	2387	3	262	1413	3538	2	261
transcript/8731 full_length_coverage=2;length=3007;num_subreads=27	gnl|BL_ORD_ID|15770 transcript/5521 full_length_coverage=2;length=3399;num_subreads=34	1	2674	2671	3006	1	2722	2967	3304
transcript/19824 full_length_coverage=2;length=1791;num_subreads=31	gnl|BL_ORD_ID|1916 transcript/13965 full_length_coverage=2;length=2382;num_subreads=60	1	1050	1050	1787	1	1028	1565	2302
transcript/9716 full_length_coverage=2;length=2896;num_subreads=42	gnl|BL_ORD_ID|382 transcript/545 full_length_coverage=3;length=4960;num_subreads=60	177	2895	1	180	2179	4897	1	180
transcript/9119 full_length_coverage=2;length=2984;num_subreads=35	gnl|BL_ORD_ID|15822 transcript/5602 full_length_coverage=2;length=3303;num_subreads=14	1	1745	1743	2982	1	1756	2024	3294
transcript/2052 full_length_coverage=18;length=4043;num_subreads=60	gnl|BL_ORD_ID|807 transcript/1168 full_length_coverage=2;length=4443;num_subreads=18	1818	4039	106	1821	2229	4442	2	1716
transcript/1034 full_length_coverage=5;length=4509;num_subreads=60	gnl|BL_ORD_ID|620 transcript/895 full_length_coverage=2;length=4641;num_subreads=20	1	3743	3740	4505	1	3744	3875	4641
transcript/23129 full_length_coverage=5;length=1397;num_subreads=60	gnl|BL_ORD_ID|18691 transcript/10243 full_length_coverage=4;length=2858;num_subreads=60	411	1395	8	413	1869	2856	2	406
transcript/18631 full_length_coverage=3;length=1869;num_subreads=60	gnl|BL_ORD_ID|181 transcript/268 full_length_coverage=2;length=5549;num_subreads=14	156	1837	1	158	3868	5548	3	160
transcript/1776 full_length_coverage=2;length=4143;num_subreads=47	gnl|BL_ORD_ID|9548 transcript/1267 full_length_coverage=9;length=4367;num_subreads=60	316	4142	16	316	460	4287	1	300
transcript/9675 full_length_coverage=3;length=2904;num_subreads=21	gnl|BL_ORD_ID|14372 transcript/3326 full_length_coverage=8;length=3665;num_subreads=60	1121	2904	1	1121	1881	3663	3	1141
transcript/3816 full_length_coverage=4;length=3625;num_subreads=60	gnl|BL_ORD_ID|9806 transcript/1675 full_length_coverage=2;length=4179;num_subreads=23	100	2035	2030	3624	2	1940	2576	4173
transcript/7715 full_length_coverage=2;length=3140;num_subreads=36	gnl|BL_ORD_ID|16562 transcript/6800 full_length_coverage=3;length=3271;num_subreads=60	1	2771	2770	3138	1	2775	2877	3245
transcript/5567 full_length_coverage=2;length=3481;num_subreads=17	gnl|BL_ORD_ID|14248 transcript/3149 full_length_coverage=2;length=3756;num_subreads=14	290	3480	1	294	477	3690	74	366
transcript/2728 full_length_coverage=2;length=3868;num_subreads=30	gnl|BL_ORD_ID|9903 transcript/1831 full_length_coverage=16;length=4098;num_subreads=60	1	2627	2625	3866	82	2707	2849	4091
transcript/14182 full_length_coverage=18;length=2352;num_subreads=60	gnl|BL_ORD_ID|15907 transcript/5738 full_length_coverage=2;length=3382;num_subreads=45	1	1357	1354	2297	1	1358	2436	3380
transcript/14467 full_length_coverage=5;length=2348;num_subreads=60	gnl|BL_ORD_ID|1316 transcript/13048 full_length_coverage=2;length=2491;num_subreads=60	1	1584	1584	2346	1	1584	1727	2489
transcript/20371 full_length_coverage=2;length=1704;num_subreads=47	gnl|BL_ORD_ID|4597 transcript/17827 full_length_coverage=3;length=1959;num_subreads=60	167	1700	2	172	419	1956	98	268
transcript/12213 full_length_coverage=9;length=2463;num_subreads=60	gnl|BL_ORD_ID|17635 transcript/8551 full_length_coverage=2;length=3051;num_subreads=16	10	1952	1950	2444	1	1954	2556	3050
transcript/14455 full_length_coverage=4;length=2330;num_subreads=60	gnl|BL_ORD_ID|14143 transcript/2981 full_length_coverage=2;length=3795;num_subreads=60	480	2317	59	482	1949	3786	27	459
transcript/11093 full_length_coverage=2;length=2750;num_subreads=10	gnl|BL_ORD_ID|16257 transcript/6307 full_length_coverage=2;length=3327;num_subreads=60	1	2306	2303	2722	498	2775	2911	3325
transcript/18711 full_length_coverage=5;length=1879;num_subreads=60	gnl|BL_ORD_ID|4256 transcript/17333 full_length_coverage=3;length=2037;num_subreads=41	1	1148	1147	1858	5	1153	1325	2036
transcript/6638 full_length_coverage=2;length=3346;num_subreads=11	gnl|BL_ORD_ID|15787 transcript/5543 full_length_coverage=4;length=3410;num_subreads=57	2	2720	2718	3302	6	2724	2825	3409
transcript/11264 full_length_coverage=2;length=2721;num_subreads=60	gnl|BL_ORD_ID|15872 transcript/5676 full_length_coverage=2;length=3393;num_subreads=48	286	2691	76	287	986	3391	1	211
transcript/11156 full_length_coverage=6;length=2714;num_subreads=60	gnl|BL_ORD_ID|16768 transcript/7149 full_length_coverage=6;length=3239;num_subreads=60	1	2292	2293	2713	16	2306	2820	3239
transcript/19565 full_length_coverage=6;length=1799;num_subreads=60	gnl|BL_ORD_ID|1909 transcript/13954 full_length_coverage=5;length=2415;num_subreads=60	127	1798	1	127	745	2415	11	138
transcript/4213 full_length_coverage=2;length=3610;num_subreads=30	gnl|BL_ORD_ID|9934 transcript/1883 full_length_coverage=2;length=4107;num_subreads=34	1	2110	2106	3610	1	2132	2592	4094
transcript/12959 full_length_coverage=8;length=2520;num_subreads=60	gnl|BL_ORD_ID|15734 transcript/5477 full_length_coverage=4;length=3413;num_subreads=60	202	2504	1	202	1112	3413	1	203
transcript/13084 full_length_coverage=7;length=2500;num_subreads=60	gnl|BL_ORD_ID|9877 transcript/1784 full_length_coverage=3;length=4104;num_subreads=18	342	2498	4	344	1722	3871	2	319
transcript/17831 full_length_coverage=14;length=1951;num_subreads=60	gnl|BL_ORD_ID|3522 transcript/16285 full_length_coverage=2;length=2209;num_subreads=15	261	1942	37	263	531	2209	3	236
transcript/5044	gnl|BL_ORD_ID|15643 transcript/5312 full_length_coverage=2;length=3450;num_subreads=33	1049	3333	1	1050	1161	3435	1	1050
transcript/6504 full_length_coverage=5;length=3298;num_subreads=58	gnl|BL_ORD_ID|15928 transcript/5773 full_length_coverage=9;length=3379;num_subreads=60	1587	3295	116	1589	1638	3353	20	1493
transcript/5313 full_length_coverage=2;length=3443;num_subreads=20	gnl|BL_ORD_ID|9889 transcript/1808 full_length_coverage=2;length=4153;num_subreads=8	19	2073	2073	3373	3	2064	2841	4152
transcript/26307 full_length_coverage=2;length=1006;num_subreads=60	gnl|BL_ORD_ID|10812 transcript/25262 full_length_coverage=2;length=1128;num_subreads=60	143	1006	2	148	265	1125	1	147
transcript/5372 full_length_coverage=3;length=3453;num_subreads=60	gnl|BL_ORD_ID|14072 transcript/2879 full_length_coverage=2;length=3819;num_subreads=43	1	2678	2674	3453	1	2653	3041	3819
transcript/7039 full_length_coverage=3;length=3246;num_subreads=24	gnl|BL_ORD_ID|14472 transcript/3489 full_length_coverage=2;length=3722;num_subreads=58	570	3220	60	571	1063	3721	2	496
transcript/4436 full_length_coverage=2;length=3471;num_subreads=33	gnl|BL_ORD_ID|14300 transcript/3230 full_length_coverage=2;length=3741;num_subreads=48	329	3471	2	329	599	3741	22	349
transcript/3868 full_length_coverage=2;length=3636;num_subreads=36	gnl|BL_ORD_ID|14565 transcript/3626 full_length_coverage=4;length=3675;num_subreads=60	2	3044	3043	3526	10	3041	3182	3668
transcript/18523 full_length_coverage=2;length=1933;num_subreads=13	gnl|BL_ORD_ID|3997 transcript/16956 full_length_coverage=2;length=2048;num_subreads=34	508	1932	9	508	638	2048	5	505
transcript/22704 full_length_coverage=2;length=1480;num_subreads=35	gnl|BL_ORD_ID|4921 transcript/18281 full_length_coverage=2;length=1917;num_subreads=44	462	1449	9	461	925	1913	1	453
transcript/16869 full_length_coverage=4;length=2057;num_subreads=60	gnl|BL_ORD_ID|15546 transcript/5153 full_length_coverage=14;length=3406;num_subreads=60	1	1736	1734	2057	1	1704	3079	3404
transcript/2019 full_length_coverage=2;length=4044;num_subreads=49	gnl|BL_ORD_ID|482 transcript/687 full_length_coverage=2;length=4739;num_subreads=15	1	2635	2634	4044	1	2661	3326	4729
transcript/12603 full_length_coverage=2;length=2560;num_subreads=29	gnl|BL_ORD_ID|15682 transcript/5386 full_length_coverage=4;length=3405;num_subreads=38	503	2485	9	505	1423	3405	41	531
transcript/13599 full_length_coverage=6;length=2436;num_subreads=60	gnl|BL_ORD_ID|17105 transcript/7683 full_length_coverage=2;length=3147;num_subreads=60	237	2398	2	237	963	3146	1	236
transcript/10374 full_length_coverage=2;length=2810;num_subreads=30	gnl|BL_ORD_ID|18092 transcript/9290 full_length_coverage=5;length=2971;num_subreads=60	2	2555	2555	2809	20	2580	2698	2952
transcript/22287 full_length_coverage=3;length=1469;num_subreads=60	gnl|BL_ORD_ID|1871 transcript/13897 full_length_coverage=2;length=2215;num_subreads=39	188	1468	21	191	934	2200	5	177
transcript/11025 full_length_coverage=3;length=2745;num_subreads=60	gnl|BL_ORD_ID|18384 transcript/9746 full_length_coverage=2;length=2885;num_subreads=60	1208	2745	1	1209	1348	2885	1	1209
transcript/9235 full_length_coverage=2;length=2948;num_subreads=53	gnl|BL_ORD_ID|16955 transcript/7450 full_length_coverage=2;length=3196;num_subreads=25	1	2473	2474	2948	2	2450	2719	3194
transcript/13419 full_length_coverage=5;length=2455;num_subreads=60	gnl|BL_ORD_ID|997 transcript/12541 full_length_coverage=2;length=2566;num_subreads=51	1153	2453	1	1154	1266	2566	5	1158
transcript/1163 full_length_coverage=2;length=4417;num_subreads=19	gnl|BL_ORD_ID|597 transcript/866 full_length_coverage=4;length=4615;num_subreads=60	1	3449	3445	4416	1	3447	3637	4607
transcript/2746 full_length_coverage=6;length=3885;num_subreads=60	gnl|BL_ORD_ID|10243 transcript/2340 full_length_coverage=2;length=3972;num_subreads=29	2	3456	3456	3863	3	3447	3563	3972
transcript/10156 full_length_coverage=3;length=2786;num_subreads=49	gnl|BL_ORD_ID|10180 transcript/2247 full_length_coverage=2;length=3943;num_subreads=18	271	2785	10	273	1387	3902	2	264
transcript/11941 full_length_coverage=2;length=2659;num_subreads=13	gnl|BL_ORD_ID|18146 transcript/9377 full_length_coverage=2;length=2934;num_subreads=19	1	2275	2273	2651	71	2363	2471	2850
transcript/7129 full_length_coverage=5;length=3236;num_subreads=60	gnl|BL_ORD_ID|15941 transcript/5788 full_length_coverage=2;length=3365;num_subreads=22	16	2358	2357	3215	2	2366	2504	3360
transcript/5773 full_length_coverage=9;length=3379;num_subreads=60	gnl|BL_ORD_ID|15704 transcript/5423 full_length_coverage=2;length=3423;num_subreads=48	113	3108	3106	3351	73	3060	3179	3423
transcript/14047 full_length_coverage=3;length=2373;num_subreads=21	gnl|BL_ORD_ID|16021 transcript/5918 full_length_coverage=3;length=3349;num_subreads=21	220	2369	1	220	1194	3342	442	661
transcript/8883 full_length_coverage=2;length=3027;num_subreads=17	gnl|BL_ORD_ID|14559 transcript/3617 full_length_coverage=2;length=3700;num_subreads=60	1	1729	1728	3025	579	2288	2410	3699
transcript/1709 full_length_coverage=3;length=4171;num_subreads=35	gnl|BL_ORD_ID|46 transcript/61 full_length_coverage=2;length=6557;num_subreads=29	1	2089	2089	4115	69	2156	4530	6556
transcript/8223 full_length_coverage=3;length=3083;num_subreads=60	gnl|BL_ORD_ID|181 transcript/268 full_length_coverage=2;length=5549;num_subreads=14	1400	3081	1	1400	3870	5548	1	1403
transcript/4464 full_length_coverage=2;length=3474;num_subreads=26	gnl|BL_ORD_ID|14410 transcript/3390 full_length_coverage=5;length=3722;num_subreads=60	808	3360	9	808	1095	3613	26	826
transcript/16926 full_length_coverage=3;length=2067;num_subreads=60	gnl|BL_ORD_ID|3173 transcript/15780 full_length_coverage=6;length=2191;num_subreads=60	1	1243	1242	2065	2	1244	1371	2191
transcript/8140 full_length_coverage=2;length=3063;num_subreads=11	gnl|BL_ORD_ID|16974 transcript/7479 full_length_coverage=6;length=3181;num_subreads=60	2	2608	2608	3062	15	2618	2730	3181
transcript/15580 full_length_coverage=4;length=2118;num_subreads=28	gnl|BL_ORD_ID|3016 transcript/15549 full_length_coverage=78;length=2200;num_subreads=60	254	2107	3	256	383	2199	1	248
transcript/22046 full_length_coverage=2;length=1522;num_subreads=43	gnl|BL_ORD_ID|5158 transcript/18610 full_length_coverage=2;length=1877;num_subreads=22	537	1522	8	539	757	1742	2	518
transcript/13626 full_length_coverage=2;length=2427;num_subreads=52	gnl|BL_ORD_ID|19017 transcript/10766 full_length_coverage=2;length=2762;num_subreads=56	1	1509	1507	2426	1	1509	1841	2760
transcript/18884 full_length_coverage=2;length=1850;num_subreads=48	gnl|BL_ORD_ID|4610 transcript/17844 full_length_coverage=2;length=1949;num_subreads=46	1	1023	1024	1784	1	1027	1190	1949
transcript/10322 full_length_coverage=2;length=2816;num_subreads=21	gnl|BL_ORD_ID|18468 transcript/9873 full_length_coverage=3;length=2899;num_subreads=60	308	2815	9	309	393	2899	2	292
transcript/1508 full_length_coverage=2;length=4289;num_subreads=27	gnl|BL_ORD_ID|414 transcript/588 full_length_coverage=2;length=4907;num_subreads=15	35	3729	3727	4287	6	3700	3834	4394
transcript/1444 full_length_coverage=5;length=4294;num_subreads=59	gnl|BL_ORD_ID|9540 transcript/1256 full_length_coverage=3;length=4401;num_subreads=32	3	3935	3935	4285	2	3945	4067	4396
transcript/4204 full_length_coverage=2;length=3599;num_subreads=60	gnl|BL_ORD_ID|14588 transcript/3664 full_length_coverage=4;length=3666;num_subreads=51	261	3599	21	264	329	3666	2	228
transcript/21141 full_length_coverage=4;length=1622;num_subreads=60	gnl|BL_ORD_ID|6397 transcript/20384 full_length_coverage=2;length=1690;num_subreads=31	9	802	802	1556	2	796	936	1690
transcript/20124 full_length_coverage=2;length=1722;num_subreads=60	gnl|BL_ORD_ID|14981 transcript/4222 full_length_coverage=2;length=3573;num_subreads=60	173	1722	32	177	1986	3537	51	189
transcript/12643 full_length_coverage=2;length=2559;num_subreads=32	gnl|BL_ORD_ID|19053 transcript/10817 full_length_coverage=12;length=2776;num_subreads=60	1	2152	2149	2555	49	2200	2368	2775
transcript/14381 full_length_coverage=5;length=2335;num_subreads=60	gnl|BL_ORD_ID|19989 transcript/12271 full_length_coverage=5;length=2585;num_subreads=60	445	2334	7	444	572	2459	2	467
transcript/23873 full_length_coverage=7;length=1214;num_subreads=60	gnl|BL_ORD_ID|1930 transcript/13990 full_length_coverage=3;length=2402;num_subreads=39	150	1214	2	151	1327	2391	1	150
transcript/5743 full_length_coverage=2;length=3434;num_subreads=14	gnl|BL_ORD_ID|14914 transcript/4119 full_length_coverage=3;length=3629;num_subreads=60	1	2501	2500	3335	2	2487	2793	3628
transcript/7170 full_length_coverage=2;length=3217;num_subreads=35	gnl|BL_ORD_ID|14413 transcript/3399 full_length_coverage=2;length=3707;num_subreads=17	2	2510	2508	3154	38	2553	3059	3705
transcript/4635 full_length_coverage=4;length=3527;num_subreads=60	gnl|BL_ORD_ID|14368 transcript/3322 full_length_coverage=4;length=3713;num_subreads=18	10	2891	2889	3519	4	2892	3079	3708
transcript/11981 full_length_coverage=3;length=2614;num_subreads=59	gnl|BL_ORD_ID|17845 transcript/8867 full_length_coverage=3;length=3004;num_subreads=60	1	1359	1357	2613	1	1368	1728	2983
transcript/18655 full_length_coverage=16;length=1808;num_subreads=60	gnl|BL_ORD_ID|3188 transcript/15800 full_length_coverage=9;length=2181;num_subreads=60	112	1807	1	112	485	2180	1	112
transcript/6807 full_length_coverage=11;length=3271;num_subreads=60	gnl|BL_ORD_ID|15164 transcript/4521 full_length_coverage=2;length=3549;num_subreads=60	2	2985	2981	3269	29	3001	3259	3548
transcript/3951 full_length_coverage=6;length=3619;num_subreads=60	gnl|BL_ORD_ID|13812 transcript/2468 full_length_coverage=4;length=3931;num_subreads=60	143	2278	2275	3619	2	2142	2575	3927
transcript/8712 full_length_coverage=2;length=3010;num_subreads=8	gnl|BL_ORD_ID|17025 transcript/7553 full_length_coverage=2;length=3149;num_subreads=42	1367	3008	1	1369	1503	3142	4	1345
transcript/16110 full_length_coverage=5;length=2120;num_subreads=60	gnl|BL_ORD_ID|2306 transcript/14520 full_length_coverage=8;length=2325;num_subreads=60	1	1709	1708	2120	2	1710	1912	2325
transcript/14541 full_length_coverage=5;length=2308;num_subreads=60	gnl|BL_ORD_ID|896 transcript/12390 full_length_coverage=3;length=2563;num_subreads=49	1	1569	1569	2274	1	1569	1856	2561
transcript/15619 full_length_coverage=8;length=2194;num_subreads=60	gnl|BL_ORD_ID|16084 transcript/6033 full_length_coverage=5;length=3347;num_subreads=53	1	1866	1864	2192	1	1851	3020	3347
transcript/17254 full_length_coverage=4;length=2034;num_subreads=60	gnl|BL_ORD_ID|3468 transcript/16210 full_length_coverage=2;length=2127;num_subreads=26	220	1983	41	220	360	2124	2	179
transcript/8211 full_length_coverage=2;length=3125;num_subreads=60	gnl|BL_ORD_ID|14334 transcript/3275 full_length_coverage=10;length=3526;num_subreads=60	1	2685	2683	3125	3	2908	3008	3499
transcript/10633 full_length_coverage=2;length=2835;num_subreads=14	gnl|BL_ORD_ID|18468 transcript/9873 full_length_coverage=3;length=2899;num_subreads=60	348	2835	99	349	393	2881	31	292
transcript/21146 full_length_coverage=2;length=1575;num_subreads=17	gnl|BL_ORD_ID|1908 transcript/13953 full_length_coverage=2;length=2386;num_subreads=28	107	1572	1	104	920	2386	1	103
transcript/3844 full_length_coverage=23;length=3302;num_subreads=60	gnl|BL_ORD_ID|15003 transcript/4262 full_length_coverage=3;length=3604;num_subreads=42	1309	3295	1	1310	1639	3602	1	1298
transcript/14781 full_length_coverage=148;length=2248;num_subreads=60	gnl|BL_ORD_ID|13867 transcript/2560 full_length_coverage=281;length=3594;num_subreads=60	1	1929	1927	2248	1	1931	3272	3593
transcript/3903 full_length_coverage=2;length=3648;num_subreads=35	gnl|BL_ORD_ID|807 transcript/1168 full_length_coverage=2;length=4443;num_subreads=18	1417	3648	1	1420	2229	4443	301	1716
transcript/10247 full_length_coverage=5;length=2798;num_subreads=60	gnl|BL_ORD_ID|14230 transcript/3123 full_length_coverage=4;length=3779;num_subreads=60	1	2022	2020	2753	22	2041	3047	3779
transcript/21892 full_length_coverage=3;length=1546;num_subreads=60	gnl|BL_ORD_ID|6400 transcript/20388 full_length_coverage=5;length=1723;num_subreads=60	279	1546	4	281	434	1709	1	273
transcript/8584 full_length_coverage=5;length=3031;num_subreads=60	gnl|BL_ORD_ID|15770 transcript/5521 full_length_coverage=2;length=3399;num_subreads=34	1	2669	2664	3025	1	2683	3035	3399
transcript/12266 full_length_coverage=8;length=2596;num_subreads=60	gnl|BL_ORD_ID|15648 transcript/5326 full_length_coverage=6;length=3441;num_subreads=60	1	1433	1431	2523	1	1434	2348	3437
transcript/9008 full_length_coverage=28;length=3000;num_subreads=60	gnl|BL_ORD_ID|14485 transcript/3506 full_length_coverage=3;length=3707;num_subreads=60	872	3000	95	873	1567	3701	372	1150
transcript/8437 full_length_coverage=2;length=3045;num_subreads=20	gnl|BL_ORD_ID|9669 transcript/1457 full_length_coverage=4;length=4184;num_subreads=60	1	2257	2256	3045	2	2259	3373	4162
transcript/6374 full_length_coverage=2;length=3309;num_subreads=36	gnl|BL_ORD_ID|10013 transcript/2003 full_length_coverage=2;length=4117;num_subreads=19	1	1695	1691	3307	48	1750	2239	3855
transcript/10930 full_length_coverage=2;length=2770;num_subreads=60	gnl|BL_ORD_ID|17711 transcript/8666 full_length_coverage=3;length=3036;num_subreads=60	1	1476	1475	2770	141	1624	1734	3032
transcript/15796 full_length_coverage=2;length=2219;num_subreads=12	gnl|BL_ORD_ID|2244 transcript/14437 full_length_coverage=4;length=2357;num_subreads=39	193	2214	1	198	356	2354	1	199
transcript/24937	gnl|BL_ORD_ID|3858 transcript/16759 full_length_coverage=4;length=2081;num_subreads=60	222	1107	6	222	1165	2051	3	219
transcript/3779 full_length_coverage=19;length=3537;num_subreads=60	gnl|BL_ORD_ID|14760 transcript/3896 full_length_coverage=2;length=3642;num_subreads=21	2	3172	3169	3529	1	3166	3284	3641
transcript/2038 full_length_coverage=3;length=4051;num_subreads=20	gnl|BL_ORD_ID|9693 transcript/1497 full_length_coverage=2;length=4264;num_subreads=25	1	3048	3046	3951	1	3048	3349	4264
transcript/25351 full_length_coverage=38;length=1025;num_subreads=60	gnl|BL_ORD_ID|2281 transcript/14486 full_length_coverage=2;length=2326;num_subreads=31	411	1023	6	414	1712	2324	3	410
transcript/10368 full_length_coverage=2;length=2845;num_subreads=31	gnl|BL_ORD_ID|16353 transcript/6467 full_length_coverage=2;length=3315;num_subreads=11	2	2143	2141	2826	10	2147	2630	3315
transcript/15619 full_length_coverage=8;length=2194;num_subreads=60	gnl|BL_ORD_ID|15971 transcript/5826 full_length_coverage=11;length=3367;num_subreads=60	1	1866	1864	2193	2	1867	3036	3365
transcript/9810 full_length_coverage=11;length=2688;num_subreads=60	gnl|BL_ORD_ID|17609 transcript/8515 full_length_coverage=7;length=3066;num_subreads=53	1	1740	1739	2686	2	1742	2118	3066
transcript/13867 full_length_coverage=3;length=2408;num_subreads=59	gnl|BL_ORD_ID|15739 transcript/5486 full_length_coverage=4;length=3411;num_subreads=60	116	2408	1	116	1100	3392	1	116
transcript/4016 full_length_coverage=2;length=3619;num_subreads=60	gnl|BL_ORD_ID|14559 transcript/3617 full_length_coverage=2;length=3700;num_subreads=60	2	2273	2272	3563	38	2288	2410	3699
transcript/8434 full_length_coverage=3;length=3042;num_subreads=60	gnl|BL_ORD_ID|15956 transcript/5809 full_length_coverage=2;length=3389;num_subreads=42	1301	3041	1	1302	1465	3205	1	1304
transcript/10716 full_length_coverage=10;length=2781;num_subreads=60	gnl|BL_ORD_ID|9718 transcript/1531 full_length_coverage=2;length=4225;num_subreads=12	237	2765	1	238	1683	4225	1	238
transcript/3093 full_length_coverage=7;length=3755;num_subreads=60	gnl|BL_ORD_ID|9885 transcript/1797 full_length_coverage=2;length=4115;num_subreads=26	1	3246	3247	3727	1	3247	3633	4113
transcript/5145 full_length_coverage=2;length=3489;num_subreads=60	gnl|BL_ORD_ID|15574 transcript/5196 full_length_coverage=7;length=3553;num_subreads=60	258	3419	11	259	351	3514	1	245
transcript/10076 full_length_coverage=2;length=2845;num_subreads=31	gnl|BL_ORD_ID|17104 transcript/7682 full_length_coverage=8;length=3151;num_subreads=60	2	2184	2185	2843	5	2187	2348	3006
transcript/5695 full_length_coverage=2;length=3397;num_subreads=49	gnl|BL_ORD_ID|15009 transcript/4270 full_length_coverage=2;length=3469;num_subreads=16	2	3135	3134	3324	17	3158	3278	3468
transcript/8012 full_length_coverage=34;length=3094;num_subreads=60	gnl|BL_ORD_ID|15808 transcript/5577 full_length_coverage=4;length=3419;num_subreads=51	237	3094	2	242	541	3393	181	427
transcript/6015 full_length_coverage=2;length=3352;num_subreads=57	gnl|BL_ORD_ID|15283 transcript/4714 full_length_coverage=2;length=3507;num_subreads=52	2	3001	2999	3352	34	3033	3152	3505
transcript/12747 full_length_coverage=9;length=2505;num_subreads=60	gnl|BL_ORD_ID|17978 transcript/9086 full_length_coverage=2;length=2981;num_subreads=55	1138	2472	11	1141	1628	2962	18	1148
transcript/6247 full_length_coverage=2;length=3341;num_subreads=13	gnl|BL_ORD_ID|16173 transcript/6168 full_length_coverage=7;length=3341;num_subreads=60	2	2069	2069	3213	8	2069	2210	3341
transcript/998 full_length_coverage=27;length=4286;num_subreads=60	gnl|BL_ORD_ID|671 transcript/974 full_length_coverage=3;length=4560;num_subreads=29	2	3950	3950	4271	26	3970	4239	4560
transcript/15752 full_length_coverage=3;length=2182;num_subreads=29	gnl|BL_ORD_ID|15968 transcript/5823 full_length_coverage=2;length=3349;num_subreads=18	1	1855	1853	2181	1	1854	3021	3349
transcript/14008 full_length_coverage=3;length=2388;num_subreads=60	gnl|BL_ORD_ID|16643 transcript/6949 full_length_coverage=2;length=3193;num_subreads=31	1	1362	1360	2388	58	1435	2068	3076
transcript/8277 full_length_coverage=2;length=3069;num_subreads=29	gnl|BL_ORD_ID|20016 transcript/2870	225	3069	2	226	865	3711	1	224
transcript/15752 full_length_coverage=3;length=2182;num_subreads=29	gnl|BL_ORD_ID|16084 transcript/6033 full_length_coverage=5;length=3347;num_subreads=53	1	1855	1853	2180	1	1851	3020	3347
transcript/6959	gnl|BL_ORD_ID|15829 transcript/5613 full_length_coverage=15;length=3324;num_subreads=60	130	3206	1	130	256	3319	3	134
transcript/13315 full_length_coverage=3;length=2460;num_subreads=33	gnl|BL_ORD_ID|16586 transcript/6845 full_length_coverage=6;length=3263;num_subreads=60	1	1516	1516	2460	44	1559	2304	3249
transcript/4038 full_length_coverage=5;length=3607;num_subreads=60	gnl|BL_ORD_ID|14412 transcript/3395 full_length_coverage=2;length=3713;num_subreads=46	2	3061	3059	3606	1	3060	3166	3713
transcript/6666 full_length_coverage=3;length=3261;num_subreads=60	gnl|BL_ORD_ID|15508 transcript/5096 full_length_coverage=12;length=3426;num_subreads=60	2	2639	2637	3261	34	2672	2784	3407
transcript/6173 full_length_coverage=6;length=3334;num_subreads=60	gnl|BL_ORD_ID|14974 transcript/4213 full_length_coverage=2;length=3610;num_subreads=30	1545	3332	1	1546	1823	3608	1	1539
transcript/17457 full_length_coverage=3;length=1995;num_subreads=60	gnl|BL_ORD_ID|3395 transcript/16110 full_length_coverage=5;length=2120;num_subreads=60	1	1586	1584	1991	1	1580	1708	2114
transcript/11185 full_length_coverage=2;length=2706;num_subreads=60	gnl|BL_ORD_ID|14030 transcript/2812 full_length_coverage=3;length=3832;num_subreads=60	1	1382	1383	2706	1	1382	2250	3573
transcript/10445 full_length_coverage=52;length=2771;num_subreads=60	gnl|BL_ORD_ID|17268 transcript/7952 full_length_coverage=2;length=3121;num_subreads=22	1	2221	2220	2767	1	2220	2572	3119
transcript/18084 full_length_coverage=3;length=1946;num_subreads=60	gnl|BL_ORD_ID|2004 transcript/14095 full_length_coverage=2;length=2380;num_subreads=37	1	1379	1379	1920	1	1380	1837	2378
transcript/12858 full_length_coverage=2;length=2509;num_subreads=50	gnl|BL_ORD_ID|13987 transcript/2752 full_length_coverage=3;length=3855;num_subreads=48	314	2462	5	316	1705	3853	2	313
transcript/10760 full_length_coverage=2;length=2757;num_subreads=16	gnl|BL_ORD_ID|18736 transcript/10316 full_length_coverage=3;length=2809;num_subreads=23	1	1391	1386	2618	2	1392	1574	2806
transcript/18963 full_length_coverage=2;length=1857;num_subreads=60	gnl|BL_ORD_ID|3759 transcript/16622 full_length_coverage=3;length=2107;num_subreads=60	178	1857	1	180	397	2074	120	286
transcript/10076 full_length_coverage=2;length=2845;num_subreads=31	gnl|BL_ORD_ID|14711 transcript/3827 full_length_coverage=2;length=3651;num_subreads=43	1	2185	2183	2840	1	2187	2992	3649
transcript/6570 full_length_coverage=2;length=3285;num_subreads=60	gnl|BL_ORD_ID|807 transcript/1168 full_length_coverage=2;length=4443;num_subreads=18	1154	3284	1	1157	2229	4360	561	1716
transcript/5390 full_length_coverage=2;length=3342;num_subreads=16	gnl|BL_ORD_ID|9749 transcript/1577 full_length_coverage=3;length=4224;num_subreads=60	1264	3340	1	1263	2168	4218	603	1849
transcript/3416 full_length_coverage=4;length=3718;num_subreads=16	gnl|BL_ORD_ID|9952 transcript/1910 full_length_coverage=2;length=4101;num_subreads=39	1231	3707	1	1234	1637	4101	3	1258
transcript/10889 full_length_coverage=19;length=2569;num_subreads=60	gnl|BL_ORD_ID|18737 transcript/10318 full_length_coverage=4;length=2819;num_subreads=60	324	2568	7	326	558	2802	2	328
transcript/7385 full_length_coverage=2;length=3260;num_subreads=8	gnl|BL_ORD_ID|15589 transcript/5223 full_length_coverage=13;length=3409;num_subreads=60	1439	3259	1	1441	1576	3397	1	1439
transcript/1466 full_length_coverage=3;length=4246;num_subreads=55	gnl|BL_ORD_ID|9564 transcript/1297 full_length_coverage=3;length=4348;num_subreads=31	1	3806	3805	4119	7	3812	4034	4348
transcript/11944 full_length_coverage=3;length=2612;num_subreads=60	gnl|BL_ORD_ID|15330 transcript/4787 full_length_coverage=19;length=3498;num_subreads=60	1	2363	2362	2611	1	2365	2528	2777
transcript/13469 full_length_coverage=3;length=2348;num_subreads=60	gnl|BL_ORD_ID|1562 transcript/13430 full_length_coverage=2;length=2454;num_subreads=23	1	1884	1881	2347	1	1874	1988	2454
transcript/5331 full_length_coverage=2;length=3365;num_subreads=47	gnl|BL_ORD_ID|15673 transcript/5372 full_length_coverage=3;length=3453;num_subreads=60	138	2209	2208	3365	2	2075	2183	3340
transcript/7831 full_length_coverage=2;length=3104;num_subreads=35	gnl|BL_ORD_ID|16422 transcript/6574 full_length_coverage=3;length=3351;num_subreads=60	1	2668	2667	3103	82	2775	2891	3327
transcript/11606 full_length_coverage=2;length=2652;num_subreads=52	gnl|BL_ORD_ID|18888 transcript/10563 full_length_coverage=2;length=2809;num_subreads=33	2	2546	2542	2648	10	2569	2697	2806
transcript/2040 full_length_coverage=4;length=4034;num_subreads=57	gnl|BL_ORD_ID|9763 transcript/1601 full_length_coverage=5;length=4208;num_subreads=60	24	3036	3036	4034	12	3043	3146	4144
transcript/10225 full_length_coverage=2;length=2845;num_subreads=13	gnl|BL_ORD_ID|18104 transcript/9309 full_length_coverage=2;length=2933;num_subreads=8	1099	2730	1	1103	1292	2933	50	1164
transcript/15889 full_length_coverage=3;length=2185;num_subreads=60	gnl|BL_ORD_ID|17757 transcript/8734 full_length_coverage=3;length=3040;num_subreads=20	257	2183	8	257	1119	3038	2	249
transcript/6386 full_length_coverage=3;length=3349;num_subreads=60	gnl|BL_ORD_ID|15306 transcript/4747 full_length_coverage=3;length=3508;num_subreads=60	2	2875	2873	3337	92	2965	3068	3507
transcript/658 full_length_coverage=2;length=4850;num_subreads=18	gnl|BL_ORD_ID|251 transcript/363 full_length_coverage=2;length=5283;num_subreads=19	18	3486	3484	4786	34	3511	3968	5283
transcript/300 full_length_coverage=10;length=5423;num_subreads=60	gnl|BL_ORD_ID|194 transcript/283 full_length_coverage=2;length=5463;num_subreads=22	2	2908	2908	5303	5	2907	3025	5417
transcript/22144 full_length_coverage=2;length=1504;num_subreads=29	gnl|BL_ORD_ID|3012 transcript/15545 full_length_coverage=2;length=2218;num_subreads=60	155	1502	4	155	872	2217	2	167
transcript/7576 full_length_coverage=6;length=3176;num_subreads=60	gnl|BL_ORD_ID|16635 transcript/6934 full_length_coverage=2;length=3234;num_subreads=60	1	2243	2242	3134	1	2241	2342	3233
transcript/1444 full_length_coverage=5;length=4294;num_subreads=59	gnl|BL_ORD_ID|798 transcript/1156 full_length_coverage=2;length=4446;num_subreads=51	30	3935	3936	4171	2	3922	4205	4444
transcript/14021 full_length_coverage=2;length=2396;num_subreads=18	gnl|BL_ORD_ID|17942 transcript/9032 full_length_coverage=3;length=2970;num_subreads=38	1	1599	1599	2395	2	1600	2150	2946
transcript/14904 full_length_coverage=3;length=2293;num_subreads=51	gnl|BL_ORD_ID|1666 transcript/13593 full_length_coverage=2;length=2436;num_subreads=60	1	1434	1433	2281	1	1434	1548	2398
transcript/1348 full_length_coverage=3;length=4309;num_subreads=41	gnl|BL_ORD_ID|9540 transcript/1256 full_length_coverage=3;length=4401;num_subreads=32	37	3929	3929	4261	54	3945	4067	4399
transcript/312 full_length_coverage=4;length=5398;num_subreads=54	gnl|BL_ORD_ID|176 transcript/261 full_length_coverage=4;length=5534;num_subreads=54	1	4182	4181	5398	1	4184	4316	5533
transcript/8882 full_length_coverage=3;length=3020;num_subreads=60	gnl|BL_ORD_ID|14594 transcript/3671 full_length_coverage=2;length=3678;num_subreads=33	1240	2999	1	1244	1918	3678	2	1239
transcript/22526 full_length_coverage=2;length=1459;num_subreads=60	gnl|BL_ORD_ID|14649 transcript/3745 full_length_coverage=3;length=3679;num_subreads=60	1	1138	1137	1451	1	1135	3363	3677
transcript/7624 full_length_coverage=2;length=3170;num_subreads=37	gnl|BL_ORD_ID|15329 transcript/4784 full_length_coverage=2;length=3530;num_subreads=27	1	2520	2518	3166	4	2522	2882	3530
transcript/2480 full_length_coverage=26;length=3853;num_subreads=60	gnl|BL_ORD_ID|10083 transcript/2100 full_length_coverage=5;length=4018;num_subreads=60	1208	3851	1	1213	1375	4018	1	1213
transcript/11978 full_length_coverage=14;length=2597;num_subreads=60	gnl|BL_ORD_ID|17832 transcript/8846 full_length_coverage=2;length=3009;num_subreads=60	2	2060	2056	2597	18	2076	2449	2990
transcript/25795 full_length_coverage=2;length=1063;num_subreads=31	gnl|BL_ORD_ID|7812 transcript/22339 full_length_coverage=2;length=1486;num_subreads=46	297	1062	4	297	397	1161	2	295
transcript/4058 full_length_coverage=48;length=3299;num_subreads=60	gnl|BL_ORD_ID|15829 transcript/5613 full_length_coverage=15;length=3324;num_subreads=60	140	3289	1	140	256	3319	1	134
transcript/7289 full_length_coverage=12;length=3134;num_subreads=60	gnl|BL_ORD_ID|16066 transcript/6005 full_length_coverage=4;length=3305;num_subreads=36	1	2263	2261	3079	1	2272	2516	3304
transcript/14760 full_length_coverage=4;length=2330;num_subreads=60	gnl|BL_ORD_ID|14335 transcript/3276 full_length_coverage=2;length=3732;num_subreads=58	17	1837	1833	2328	1	1819	3230	3725
transcript/5044	gnl|BL_ORD_ID|14485 transcript/3506 full_length_coverage=3;length=3707;num_subreads=60	1143	3287	1	1144	1567	3705	1	1150
transcript/9795 full_length_coverage=3;length=2890;num_subreads=60	gnl|BL_ORD_ID|16331 transcript/6423 full_length_coverage=7;length=3219;num_subreads=60	1	2544	2544	2890	2	2537	2751	3097
transcript/5441 full_length_coverage=8;length=3506;num_subreads=60	gnl|BL_ORD_ID|15245 transcript/4651 full_length_coverage=2;length=3527;num_subreads=50	102	2802	2802	3505	1	2685	2806	3499
transcript/9766 full_length_coverage=3;length=2803;num_subreads=44	gnl|BL_ORD_ID|18228 transcript/9504 full_length_coverage=3;length=2927;num_subreads=49	1282	2803	1	1284	1407	2927	4	1288
transcript/23492 full_length_coverage=20;length=1364;num_subreads=60	gnl|BL_ORD_ID|7486 transcript/21899 full_length_coverage=2;length=1536;num_subreads=60	176	1362	41	177	350	1534	3	138
transcript/14760 full_length_coverage=4;length=2330;num_subreads=60	gnl|BL_ORD_ID|14380 transcript/3337 full_length_coverage=2;length=3729;num_subreads=13	1	1837	1833	2304	4	1843	3255	3728
transcript/26049 full_length_coverage=2;length=1019;num_subreads=27	gnl|BL_ORD_ID|18762 transcript/10359 full_length_coverage=3;length=2856;num_subreads=60	391	1013	6	395	2232	2856	1	391
transcript/22442 full_length_coverage=2;length=1484;num_subreads=38	gnl|BL_ORD_ID|3413 transcript/16135 full_length_coverage=6;length=2136;num_subreads=60	1	1035	1035	1480	2	1037	1687	2132
transcript/9257 full_length_coverage=2;length=2952;num_subreads=39	gnl|BL_ORD_ID|17215 transcript/7870 full_length_coverage=8;length=3128;num_subreads=60	1	1614	1612	2951	2	1603	1747	3093
transcript/25460 full_length_coverage=2;length=1121;num_subreads=60	gnl|BL_ORD_ID|18370 transcript/9722 full_length_coverage=2;length=2946;num_subreads=60	7	624	619	1119	1	620	2425	2925
transcript/5695 full_length_coverage=2;length=3397;num_subreads=49	gnl|BL_ORD_ID|15173 transcript/4536 full_length_coverage=2;length=3560;num_subreads=41	1	3135	3134	3392	3	3136	3256	3514
transcript/1776 full_length_coverage=2;length=4143;num_subreads=47	gnl|BL_ORD_ID|849 transcript/1227 full_length_coverage=3;length=4392;num_subreads=43	16	3204	3201	4142	1	3190	3424	4365
transcript/10600 full_length_coverage=3;length=2779;num_subreads=29	gnl|BL_ORD_ID|17659 transcript/8588 full_length_coverage=3;length=3022;num_subreads=60	1	2234	2237	2776	1	2231	2483	3021
transcript/14615 full_length_coverage=4;length=2314;num_subreads=41	gnl|BL_ORD_ID|1864 transcript/13887 full_length_coverage=3;length=2435;num_subreads=23	1	1187	1185	2312	1	1188	1289	2419
transcript/16076 full_length_coverage=2;length=2151;num_subreads=31	gnl|BL_ORD_ID|17269 transcript/7954 full_length_coverage=2;length=3099;num_subreads=60	609	2149	7	609	1523	3072	1	600
transcript/12061 full_length_coverage=2;length=2622;num_subreads=60	gnl|BL_ORD_ID|15739 transcript/5486 full_length_coverage=4;length=3411;num_subreads=60	1171	2622	1	1172	1940	3390	2	1171
transcript/8772 full_length_coverage=15;length=2979;num_subreads=60	gnl|BL_ORD_ID|14223 transcript/3111 full_length_coverage=2;length=3752;num_subreads=60	285	2978	1	284	1059	3752	1	284
transcript/11810 full_length_coverage=2;length=2673;num_subreads=29	gnl|BL_ORD_ID|702 transcript/1018 full_length_coverage=2;length=4544;num_subreads=54	295	2673	53	296	2166	4544	2	245
transcript/18125 full_length_coverage=3;length=1931;num_subreads=60	gnl|BL_ORD_ID|2026 transcript/14128 full_length_coverage=2;length=2405;num_subreads=15	1	1083	1080	1924	50	1144	1560	2405
transcript/5344 full_length_coverage=28;length=3413;num_subreads=60	gnl|BL_ORD_ID|15038 transcript/4312 full_length_coverage=19;length=3519;num_subreads=60	2	2754	2752	3404	1	2753	2867	3519
transcript/15665 full_length_coverage=2;length=2201;num_subreads=46	gnl|BL_ORD_ID|19044 transcript/10804 full_length_coverage=3;length=2757;num_subreads=58	155	2189	1	154	711	2748	2	149
transcript/2558 full_length_coverage=5;length=3891;num_subreads=60	gnl|BL_ORD_ID|10071 transcript/2086 full_length_coverage=2;length=4084;num_subreads=14	2	2978	2974	3889	63	3040	3148	4064
transcript/8456 full_length_coverage=3;length=2975;num_subreads=12	gnl|BL_ORD_ID|15206 transcript/4589 full_length_coverage=3;length=3528;num_subreads=25	298	2973	1	297	867	3510	1	296
transcript/16110 full_length_coverage=5;length=2120;num_subreads=60	gnl|BL_ORD_ID|1897 transcript/13934 full_length_coverage=2;length=2368;num_subreads=55	1	1709	1708	2087	1	1767	1970	2364
transcript/3745 full_length_coverage=3;length=3679;num_subreads=60	gnl|BL_ORD_ID|9952 transcript/1910 full_length_coverage=2;length=4101;num_subreads=39	1226	3677	1	1229	1637	4094	3	1258
transcript/16272 full_length_coverage=2;length=2132;num_subreads=15	gnl|BL_ORD_ID|2678 transcript/15056 full_length_coverage=2;length=2273;num_subreads=14	176	2121	1	176	309	2273	2	176
transcript/14381 full_length_coverage=5;length=2335;num_subreads=60	gnl|BL_ORD_ID|1322 transcript/13055 full_length_coverage=3;length=2490;num_subreads=34	445	2334	7	444	568	2457	2	463
transcript/3844 full_length_coverage=23;length=3302;num_subreads=60	gnl|BL_ORD_ID|14589 transcript/3665 full_length_coverage=2;length=3662;num_subreads=42	1154	3268	1	1155	1560	3662	1	1144
transcript/8379 full_length_coverage=14;length=2805;num_subreads=60	gnl|BL_ORD_ID|18341 transcript/9674 full_length_coverage=2;length=2890;num_subreads=55	2	2240	2237	2783	7	2230	2344	2890
transcript/8461 full_length_coverage=8;length=3031;num_subreads=60	gnl|BL_ORD_ID|15206 transcript/4589 full_length_coverage=3;length=3528;num_subreads=25	288	2948	2	287	867	3528	10	296
transcript/6888 full_length_coverage=2;length=3237;num_subreads=30	gnl|BL_ORD_ID|15816 transcript/5591 full_length_coverage=3;length=3417;num_subreads=27	1	2437	2432	3236	16	2457	2566	3367
transcript/590 full_length_coverage=5;length=4852;num_subreads=60	gnl|BL_ORD_ID|251 transcript/363 full_length_coverage=2;length=5283;num_subreads=19	17	3531	3529	4832	2	3511	3968	5283
transcript/7459 full_length_coverage=2;length=3185;num_subreads=10	gnl|BL_ORD_ID|14065 transcript/2871 full_length_coverage=2;length=3772;num_subreads=28	1	1690	1687	3134	195	1881	2333	3771
transcript/2728 full_length_coverage=2;length=3868;num_subreads=30	gnl|BL_ORD_ID|9971 transcript/1938 full_length_coverage=8;length=4092;num_subreads=60	1	2627	2625	3866	25	2651	2795	4040
transcript/15345 full_length_coverage=3;length=2256;num_subreads=60	gnl|BL_ORD_ID|18337 transcript/9668 full_length_coverage=2;length=2899;num_subreads=46	1	1798	1797	2256	118	1909	2368	2821
transcript/6398 full_length_coverage=2;length=3245;num_subreads=23	gnl|BL_ORD_ID|14732 transcript/3858 full_length_coverage=2;length=3645;num_subreads=25	1	2050	2051	3242	9	2056	2450	3641
transcript/6638 full_length_coverage=2;length=3346;num_subreads=11	gnl|BL_ORD_ID|15902 transcript/5727 full_length_coverage=3;length=3377;num_subreads=60	1	2720	2718	3300	1	2692	2793	3375
transcript/19558 full_length_coverage=5;length=1774;num_subreads=60	gnl|BL_ORD_ID|61 transcript/82 full_length_coverage=5;length=6280;num_subreads=30	1	1455	1453	1773	319	1761	3077	3398
transcript/19101 full_length_coverage=5;length=1838;num_subreads=27	gnl|BL_ORD_ID|4067 transcript/17054 full_length_coverage=2;length=2030;num_subreads=60	171	1837	11	168	352	2029	1	156
transcript/7639 full_length_coverage=2;length=3149;num_subreads=27	gnl|BL_ORD_ID|15770 transcript/5521 full_length_coverage=2;length=3399;num_subreads=34	1	2666	2663	3104	1	2722	2967	3396
transcript/10668 full_length_coverage=2;length=2779;num_subreads=60	gnl|BL_ORD_ID|694 transcript/1001 full_length_coverage=6;length=4532;num_subreads=60	1	1778	1775	2713	1	1787	3589	4531
transcript/15328 full_length_coverage=26;length=2206;num_subreads=60	gnl|BL_ORD_ID|91 transcript/128 full_length_coverage=2;length=6000;num_subreads=16	1	1877	1876	2205	1	1879	3043	3372
transcript/17526 full_length_coverage=2;length=1992;num_subreads=22	gnl|BL_ORD_ID|16416 transcript/6568 full_length_coverage=7;length=3289;num_subreads=60	1	1672	1670	1990	2	1672	2968	3288
transcript/12683 full_length_coverage=3;length=2593;num_subreads=57	gnl|BL_ORD_ID|17625 transcript/8539 full_length_coverage=2;length=3035;num_subreads=52	415	2494	6	416	942	3033	2	408
transcript/8379 full_length_coverage=14;length=2805;num_subreads=60	gnl|BL_ORD_ID|17968 transcript/9073 full_length_coverage=11;length=2930;num_subreads=60	1	2240	2237	2805	1	2240	2354	2922
transcript/20045 full_length_coverage=2;length=1733;num_subreads=43	gnl|BL_ORD_ID|2461 transcript/14742 full_length_coverage=6;length=2283;num_subreads=60	1	1315	1315	1733	2	1315	1863	2281
transcript/10095 full_length_coverage=5;length=2839;num_subreads=60	gnl|BL_ORD_ID|16237 transcript/6267 full_length_coverage=126;length=3052;num_subreads=60	1	2503	2502	2828	1	2503	2725	3051
transcript/6959	gnl|BL_ORD_ID|15851 transcript/5645 full_length_coverage=6;length=3398;num_subreads=60	2	2204	2203	3208	2	2210	2380	3371
transcript/8135 full_length_coverage=2;length=3104;num_subreads=60	gnl|BL_ORD_ID|17029 transcript/7561 full_length_coverage=2;length=3173;num_subreads=34	1	1559	1558	3001	1	1561	1723	3173
transcript/6209 full_length_coverage=5;length=3314;num_subreads=60	gnl|BL_ORD_ID|10062 transcript/2072 full_length_coverage=3;length=4044;num_subreads=37	2	2405	2401	3291	1	2402	3152	4043
transcript/3535 full_length_coverage=6;length=3703;num_subreads=60	gnl|BL_ORD_ID|14055 transcript/2856 full_length_coverage=2;length=3858;num_subreads=25	111	3028	3026	3703	68	2988	3181	3858
transcript/16060 full_length_coverage=3;length=2158;num_subreads=57	gnl|BL_ORD_ID|17611 transcript/8517 full_length_coverage=2;length=3047;num_subreads=39	1	1330	1329	2158	1	1330	2206	3036
transcript/14077 full_length_coverage=4;length=2397;num_subreads=45	gnl|BL_ORD_ID|19136 transcript/10950 full_length_coverage=2;length=2761;num_subreads=18	510	2397	59	509	686	2575	73	523
transcript/6015 full_length_coverage=2;length=3352;num_subreads=57	gnl|BL_ORD_ID|15319 transcript/4765 full_length_coverage=7;length=3522;num_subreads=60	1	3001	2999	3352	1	3006	3125	3480
transcript/24669 full_length_coverage=4;length=1212;num_subreads=60	gnl|BL_ORD_ID|6598 transcript/20659 full_length_coverage=4;length=1701;num_subreads=60	277	1178	4	280	795	1698	2	276
transcript/3524 full_length_coverage=2;length=3719;num_subreads=18	gnl|BL_ORD_ID|14309 transcript/3243 full_length_coverage=2;length=3806;num_subreads=28	2	3100	3100	3668	8	3107	3236	3805
transcript/6101 full_length_coverage=2;length=3301;num_subreads=35	gnl|BL_ORD_ID|15816 transcript/5591 full_length_coverage=3;length=3417;num_subreads=27	1	2442	2437	3288	16	2457	2566	3417
transcript/3255 full_length_coverage=2;length=3730;num_subreads=60	gnl|BL_ORD_ID|10264 transcript/2367 full_length_coverage=24;length=3942;num_subreads=60	1024	3730	1	1026	1219	3920	1	1032
transcript/14505 full_length_coverage=21;length=2325;num_subreads=60	gnl|BL_ORD_ID|17246 transcript/7918 full_length_coverage=7;length=3120;num_subreads=60	10	1585	1581	2324	2	1591	2366	3108
transcript/3067 full_length_coverage=56;length=3673;num_subreads=60	gnl|BL_ORD_ID|13982 transcript/2746 full_length_coverage=6;length=3885;num_subreads=60	1	2100	2099	3673	1	2097	2296	3871
transcript/15328 full_length_coverage=26;length=2206;num_subreads=60	gnl|BL_ORD_ID|503 transcript/716 full_length_coverage=2;length=4753;num_subreads=32	1	1877	1876	2205	1	1877	3041	3370
transcript/19431 full_length_coverage=4;length=1794;num_subreads=60	gnl|BL_ORD_ID|2082 transcript/14223 full_length_coverage=2;length=2363;num_subreads=60	1	1009	1007	1770	6	1014	1600	2362
transcript/21542 full_length_coverage=2;length=1647;num_subreads=25	gnl|BL_ORD_ID|4166 transcript/17185 full_length_coverage=8;length=2017;num_subreads=60	221	1646	53	223	583	2007	39	209
transcript/17236 full_length_coverage=2;length=2016;num_subreads=60	gnl|BL_ORD_ID|17986 transcript/9099 full_length_coverage=5;length=2973;num_subreads=60	1	1481	1480	2015	410	1889	2428	2966
transcript/7660 full_length_coverage=8;length=3157;num_subreads=60	gnl|BL_ORD_ID|9682 transcript/1480 full_length_coverage=5;length=4282;num_subreads=55	145	2554	2551	3155	2	2410	3673	4280
transcript/1951 full_length_coverage=2;length=4090;num_subreads=15	gnl|BL_ORD_ID|9763 transcript/1601 full_length_coverage=5;length=4208;num_subreads=60	2	3042	3042	4090	6	3043	3146	4207
transcript/19837 full_length_coverage=3;length=1741;num_subreads=60	gnl|BL_ORD_ID|17423 transcript/8208 full_length_coverage=4;length=3074;num_subreads=60	1	1422	1420	1741	1	1422	2752	3073
transcript/17981 full_length_coverage=9;length=1923;num_subreads=60	gnl|BL_ORD_ID|19000 transcript/10740 full_length_coverage=2;length=2573;num_subreads=25	224	1922	5	225	872	2572	11	231
transcript/11258 full_length_coverage=2;length=2723;num_subreads=42	gnl|BL_ORD_ID|18688 transcript/10240 full_length_coverage=2;length=2825;num_subreads=36	1203	2723	1	1202	1306	2825	1	1198
transcript/22031 full_length_coverage=82;length=1477;num_subreads=60	gnl|BL_ORD_ID|7119 transcript/21373 full_length_coverage=3;length=1602;num_subreads=60	8	766	762	1477	2	762	871	1592
transcript/22520 full_length_coverage=3;length=1463;num_subreads=60	gnl|BL_ORD_ID|14863 transcript/4050 full_length_coverage=2;length=3650;num_subreads=46	141	1448	7	145	2343	3650	2	140
transcript/13131 full_length_coverage=11;length=2459;num_subreads=60	gnl|BL_ORD_ID|10064 transcript/2076 full_length_coverage=2;length=4049;num_subreads=12	393	2459	82	395	1912	3980	2	319
transcript/6575 full_length_coverage=2;length=3241;num_subreads=12	gnl|BL_ORD_ID|15518 transcript/5116 full_length_coverage=3;length=3469;num_subreads=60	2	2540	2537	3241	1	2516	2766	3468
transcript/2749 full_length_coverage=4;length=3856;num_subreads=60	gnl|BL_ORD_ID|9994 transcript/1969 full_length_coverage=2;length=4055;num_subreads=28	2	3406	3405	3839	50	3454	3619	4053
transcript/7189 full_length_coverage=10;length=3213;num_subreads=60	gnl|BL_ORD_ID|15747 transcript/5495 full_length_coverage=4;length=3413;num_subreads=54	1	1638	1637	3211	1	1641	1840	3413
transcript/20494 full_length_coverage=7;length=1715;num_subreads=60	gnl|BL_ORD_ID|2424 transcript/14688 full_length_coverage=2;length=2335;num_subreads=60	9	869	870	1690	7	865	1514	2334
transcript/9483 full_length_coverage=3;length=2939;num_subreads=14	gnl|BL_ORD_ID|17291 transcript/7990 full_length_coverage=11;length=3181;num_subreads=60	231	2908	2	230	506	3180	81	302
transcript/16718 full_length_coverage=12;length=2015;num_subreads=60	gnl|BL_ORD_ID|2756 transcript/15180 full_length_coverage=4;length=2252;num_subreads=42	136	2014	1	137	343	2221	1	137
transcript/10908 full_length_coverage=3;length=2904;num_subreads=21	gnl|BL_ORD_ID|16191 transcript/6193 full_length_coverage=5;length=3335;num_subreads=60	311	2903	4	310	740	3330	8	308
transcript/9235 full_length_coverage=2;length=2948;num_subreads=53	gnl|BL_ORD_ID|16375 transcript/6504 full_length_coverage=5;length=3298;num_subreads=58	1	2473	2474	2920	116	2588	2850	3297
transcript/5419 full_length_coverage=7;length=3391;num_subreads=60	gnl|BL_ORD_ID|14696 transcript/3808 full_length_coverage=4;length=3670;num_subreads=60	101	3312	1	105	459	3670	1	105
transcript/554 full_length_coverage=2;length=4917;num_subreads=30	gnl|BL_ORD_ID|145 transcript/209 full_length_coverage=2;length=5673;num_subreads=26	3	4017	4017	4916	12	4019	4735	5634
transcript/4769 full_length_coverage=7;length=3516;num_subreads=60	gnl|BL_ORD_ID|14565 transcript/3626 full_length_coverage=4;length=3675;num_subreads=60	10	3024	3023	3514	8	3041	3182	3674
transcript/7816 full_length_coverage=3;length=3153;num_subreads=60	gnl|BL_ORD_ID|10068 transcript/2082 full_length_coverage=3;length=4052;num_subreads=60	1	2664	2660	3153	1	2666	2915	3409
transcript/14454 full_length_coverage=2;length=2340;num_subreads=26	gnl|BL_ORD_ID|1666 transcript/13593 full_length_coverage=2;length=2436;num_subreads=60	1	1436	1435	2321	1	1434	1548	2435
transcript/2027 full_length_coverage=5;length=4046;num_subreads=60	gnl|BL_ORD_ID|9654 transcript/1436 full_length_coverage=7;length=4289;num_subreads=60	152	4045	1	153	383	4276	1	153
transcript/17457 full_length_coverage=3;length=1995;num_subreads=60	gnl|BL_ORD_ID|1897 transcript/13934 full_length_coverage=2;length=2368;num_subreads=55	1	1586	1581	1964	1	1634	1967	2364
transcript/3054 full_length_coverage=9;length=3792;num_subreads=60	gnl|BL_ORD_ID|14043 transcript/2833 full_length_coverage=3;length=3864;num_subreads=20	20	2110	2110	3695	1	2092	2278	3863
transcript/5920 full_length_coverage=5;length=3362;num_subreads=60	gnl|BL_ORD_ID|14447 transcript/3455 full_length_coverage=3;length=3707;num_subreads=47	1	1922	1921	3316	1	1922	2312	3707
transcript/13128 full_length_coverage=2;length=2502;num_subreads=14	gnl|BL_ORD_ID|115 transcript/160 full_length_coverage=2;length=5895;num_subreads=27	1	1255	1254	2474	3292	4544	4676	5894
transcript/16746 full_length_coverage=2;length=2077;num_subreads=37	gnl|BL_ORD_ID|16539 transcript/6766 full_length_coverage=4;length=3261;num_subreads=60	1	1761	1759	2077	1	1760	2940	3258
transcript/14403 full_length_coverage=2;length=2362;num_subreads=10	gnl|BL_ORD_ID|16487 transcript/6677 full_length_coverage=2;length=3276;num_subreads=54	1	1863	1861	2345	278	2126	2793	3276
transcript/12562 full_length_coverage=5;length=2572;num_subreads=55	gnl|BL_ORD_ID|9571 transcript/1308 full_length_coverage=3;length=4338;num_subreads=60	1019	2488	1	1020	2869	4334	1	1020
transcript/12276 full_length_coverage=9;length=2580;num_subreads=60	gnl|BL_ORD_ID|17978 transcript/9086 full_length_coverage=2;length=2981;num_subreads=55	1145	2495	1	1148	1628	2981	1	1148
transcript/14521 full_length_coverage=2;length=2327;num_subreads=60	gnl|BL_ORD_ID|18047 transcript/9206 full_length_coverage=2;length=3001;num_subreads=13	400	2324	6	404	1069	3001	44	442
transcript/13561 full_length_coverage=3;length=2442;num_subreads=60	gnl|BL_ORD_ID|18862 transcript/10521 full_length_coverage=12;length=2776;num_subreads=60	17	1844	1844	2442	2	1832	2158	2743
transcript/4424 full_length_coverage=3;length=3552;num_subreads=60	gnl|BL_ORD_ID|14631 transcript/3724 full_length_coverage=2;length=3699;num_subreads=13	1	2765	2762	3510	57	2830	2949	3697
transcript/15306 full_length_coverage=4;length=2236;num_subreads=60	gnl|BL_ORD_ID|1537 transcript/13395 full_length_coverage=4;length=2404;num_subreads=60	2	2035	2032	2235	3	2063	2192	2395
transcript/4057 full_length_coverage=4;length=3612;num_subreads=41	gnl|BL_ORD_ID|14110 transcript/2941 full_length_coverage=2;length=3819;num_subreads=20	13	1942	1943	3477	3	1918	2286	3819
transcript/24669 full_length_coverage=4;length=1212;num_subreads=60	gnl|BL_ORD_ID|6400 transcript/20388 full_length_coverage=5;length=1723;num_subreads=60	277	1211	4	280	786	1722	1	274
transcript/6780 full_length_coverage=2;length=3272;num_subreads=35	gnl|BL_ORD_ID|15774 transcript/5527 full_length_coverage=2;length=3429;num_subreads=22	2	2492	2489	3197	52	2543	2717	3425
transcript/3611 full_length_coverage=2;length=3679;num_subreads=42	gnl|BL_ORD_ID|14602 transcript/3682 full_length_coverage=3;length=3695;num_subreads=20	107	2005	2007	3679	5	1910	2030	3695
transcript/20875 full_length_coverage=2;length=1654;num_subreads=46	gnl|BL_ORD_ID|5477 transcript/19076 full_length_coverage=2;length=1832;num_subreads=54	99	1614	1	101	318	1832	1	98
transcript/5526 full_length_coverage=13;length=3394;num_subreads=60	gnl|BL_ORD_ID|14245 transcript/3144 full_length_coverage=2;length=3775;num_subreads=56	2	2801	2799	3394	8	2807	3180	3775
transcript/7546 full_length_coverage=33;length=3165;num_subreads=60	gnl|BL_ORD_ID|14726 transcript/3847 full_length_coverage=2;length=3650;num_subreads=50	1	1723	1720	3118	6	1722	2250	3648
transcript/1122 full_length_coverage=8;length=4177;num_subreads=60	gnl|BL_ORD_ID|411 transcript/585 full_length_coverage=2;length=4889;num_subreads=46	2	2463	2459	4176	65	2522	3168	4885
transcript/18698 full_length_coverage=3;length=1867;num_subreads=60	gnl|BL_ORD_ID|4581 transcript/17803 full_length_coverage=2;length=1962;num_subreads=60	245	1849	7	242	357	1961	2	237
transcript/6072 full_length_coverage=5;length=3332;num_subreads=60	gnl|BL_ORD_ID|16013 transcript/5906 full_length_coverage=12;length=3393;num_subreads=60	1052	3236	1	1053	1178	3392	1	1053
transcript/11499 full_length_coverage=2;length=2684;num_subreads=55	gnl|BL_ORD_ID|15732 transcript/5472 full_length_coverage=2;length=3418;num_subreads=60	756	2684	94	757	1404	3331	635	1298
transcript/11129 full_length_coverage=3;length=2747;num_subreads=60	gnl|BL_ORD_ID|15743 transcript/5490 full_length_coverage=8;length=3433;num_subreads=60	1255	2747	1	1259	1727	3219	1	1257
transcript/22703 full_length_coverage=11;length=1435;num_subreads=60	gnl|BL_ORD_ID|5127 transcript/18570 full_length_coverage=2;length=1859;num_subreads=35	263	1433	4	267	679	1844	2	265
transcript/2046 full_length_coverage=2;length=4049;num_subreads=32	gnl|BL_ORD_ID|9673 transcript/1466 full_length_coverage=3;length=4246;num_subreads=55	1	3448	3448	4048	10	3458	3568	4168
transcript/24538 full_length_coverage=2;length=1222;num_subreads=60	gnl|BL_ORD_ID|1090 transcript/12687 full_length_coverage=6;length=2571;num_subreads=60	589	1219	8	590	1936	2569	5	588
transcript/11782 full_length_coverage=7;length=2634;num_subreads=60	gnl|BL_ORD_ID|9650 transcript/1432 full_length_coverage=2;length=4283;num_subreads=10	1	1701	1699	2631	1	1735	3302	4240
transcript/7743 full_length_coverage=12;length=3137;num_subreads=60	gnl|BL_ORD_ID|15816 transcript/5591 full_length_coverage=3;length=3417;num_subreads=27	2	2461	2456	3137	4	2457	2566	3246
transcript/25217 full_length_coverage=10;length=1135;num_subreads=60	gnl|BL_ORD_ID|9137 transcript/24068 full_length_coverage=5;length=1258;num_subreads=60	133	1108	2	133	281	1256	4	136
transcript/24182 full_length_coverage=12;length=1266;num_subreads=60	gnl|BL_ORD_ID|5437 transcript/19017 full_length_coverage=2;length=1831;num_subreads=49	372	1256	8	375	951	1829	12	385
transcript/9280 full_length_coverage=2;length=2968;num_subreads=60	gnl|BL_ORD_ID|17283 transcript/7973 full_length_coverage=12;length=3106;num_subreads=60	360	2964	40	361	466	3069	26	347
transcript/10945 full_length_coverage=2;length=2751;num_subreads=19	gnl|BL_ORD_ID|14967 transcript/4197 full_length_coverage=5;length=3582;num_subreads=60	150	2750	1	152	985	3574	5	161
transcript/4282 full_length_coverage=4;length=3584;num_subreads=60	gnl|BL_ORD_ID|14905 transcript/4105 full_length_coverage=2;length=3647;num_subreads=11	1357	3551	10	1360	1453	3646	1	1353
transcript/1303 full_length_coverage=3;length=4342;num_subreads=34	gnl|BL_ORD_ID|798 transcript/1156 full_length_coverage=2;length=4446;num_subreads=51	2	4023	4024	4260	4	4036	4205	4444
transcript/2729 full_length_coverage=3;length=3833;num_subreads=32	gnl|BL_ORD_ID|9657 transcript/1442 full_length_coverage=2;length=4292;num_subreads=15	528	3813	99	528	1006	4291	2	431
transcript/6959	gnl|BL_ORD_ID|15518 transcript/5116 full_length_coverage=3;length=3469;num_subreads=60	1	2512	2509	3208	3	2516	2766	3465
transcript/17054 full_length_coverage=2;length=2030;num_subreads=60	gnl|BL_ORD_ID|17434 transcript/8223 full_length_coverage=3;length=3083;num_subreads=60	155	2029	1	156	1203	3082	5	160
transcript/11696 full_length_coverage=2;length=2664;num_subreads=25	gnl|BL_ORD_ID|18352 transcript/9691 full_length_coverage=4;length=3009;num_subreads=51	2	2062	2059	2662	17	2081	2403	3006
transcript/14903 full_length_coverage=6;length=2291;num_subreads=60	gnl|BL_ORD_ID|1448 transcript/13250 full_length_coverage=7;length=2472;num_subreads=60	2	2072	2069	2287	26	2123	2252	2459
transcript/8338 full_length_coverage=2;length=3063;num_subreads=35	gnl|BL_ORD_ID|15336 transcript/4796 full_length_coverage=3;length=3516;num_subreads=29	15	2002	2000	3063	27	2007	2384	3450
transcript/16997 full_length_coverage=2;length=2063;num_subreads=32	gnl|BL_ORD_ID|2701 transcript/15092 full_length_coverage=3;length=2207;num_subreads=36	165	2061	1	164	279	2178	2	165
transcript/9600 full_length_coverage=10;length=2907;num_subreads=60	gnl|BL_ORD_ID|17003 transcript/7515 full_length_coverage=4;length=3169;num_subreads=60	290	2906	95	292	553	3169	250	447
transcript/15007 full_length_coverage=15;length=2275;num_subreads=60	gnl|BL_ORD_ID|15392 transcript/4911 full_length_coverage=4;length=3471;num_subreads=56	1	1943	1941	2271	2	1942	3143	3469
transcript/15675 full_length_coverage=8;length=2185;num_subreads=60	gnl|BL_ORD_ID|578 transcript/834 full_length_coverage=2;length=4677;num_subreads=15	1	1859	1857	2183	1	1859	3030	3356
transcript/9084 full_length_coverage=6;length=2966;num_subreads=60	gnl|BL_ORD_ID|14683 transcript/3790 full_length_coverage=6;length=3653;num_subreads=60	283	2872	2	282	1053	3638	4	284
transcript/4093 full_length_coverage=2;length=3605;num_subreads=45	gnl|BL_ORD_ID|10182 transcript/2249 full_length_coverage=2;length=3987;num_subreads=18	111	3605	1	112	315	3807	1	112
transcript/21323 full_length_coverage=3;length=1615;num_subreads=60	gnl|BL_ORD_ID|5433 transcript/19012 full_length_coverage=2;length=1836;num_subreads=31	548	1597	9	549	787	1833	2	567
transcript/8698 full_length_coverage=6;length=3015;num_subreads=60	gnl|BL_ORD_ID|16331 transcript/6423 full_length_coverage=7;length=3219;num_subreads=60	1	2546	2546	3014	1	2537	2751	3219
transcript/6247 full_length_coverage=2;length=3341;num_subreads=13	gnl|BL_ORD_ID|15695 transcript/5412 full_length_coverage=7;length=3379;num_subreads=60	2	2209	2208	3213	8	2205	2375	3378
transcript/973 full_length_coverage=3;length=4603;num_subreads=50	gnl|BL_ORD_ID|485 transcript/690 full_length_coverage=8;length=4774;num_subreads=60	407	4603	1	408	533	4729	2	409
transcript/14248 full_length_coverage=7;length=2355;num_subreads=60	gnl|BL_ORD_ID|1223 transcript/12903 full_length_coverage=2;length=2504;num_subreads=60	1109	2324	1	1114	1290	2504	1	1115
transcript/19059 full_length_coverage=3;length=1830;num_subreads=60	gnl|BL_ORD_ID|17510 transcript/8353 full_length_coverage=17;length=3028;num_subreads=60	1	1512	1510	1830	1	1512	2708	3028
transcript/13745 full_length_coverage=2;length=2427;num_subreads=60	gnl|BL_ORD_ID|19674 transcript/11789 full_length_coverage=6;length=2651;num_subreads=60	1	1639	1639	2426	3	1619	1861	2646
transcript/11093 full_length_coverage=2;length=2750;num_subreads=10	gnl|BL_ORD_ID|16173 transcript/6168 full_length_coverage=7;length=3341;num_subreads=60	1	1583	1586	2722	507	2067	2210	3339
transcript/23258 full_length_coverage=2;length=1394;num_subreads=60	gnl|BL_ORD_ID|4494 transcript/17668 full_length_coverage=29;length=1874;num_subreads=60	227	1394	8	229	695	1865	10	235
transcript/9522 full_length_coverage=3;length=2914;num_subreads=33	gnl|BL_ORD_ID|16538 transcript/6764 full_length_coverage=2;length=3313;num_subreads=15	230	2914	10	230	575	3252	1	218
transcript/16170 full_length_coverage=19;length=2096;num_subreads=60	gnl|BL_ORD_ID|9733 transcript/1555 full_length_coverage=2;length=4255;num_subreads=8	1	1769	1767	2095	1	1767	2939	3268
transcript/6340 full_length_coverage=11;length=3322;num_subreads=60	gnl|BL_ORD_ID|15494 transcript/5078 full_length_coverage=10;length=3451;num_subreads=60	1	2805	2803	3299	1	2806	2954	3450
transcript/6374 full_length_coverage=2;length=3309;num_subreads=36	gnl|BL_ORD_ID|10160 transcript/2220 full_length_coverage=2;length=3984;num_subreads=42	1	1695	1691	3307	181	1876	2364	3980
transcript/11499 full_length_coverage=2;length=2684;num_subreads=55	gnl|BL_ORD_ID|14485 transcript/3506 full_length_coverage=3;length=3707;num_subreads=60	601	2684	94	602	1567	3649	642	1150
transcript/8012 full_length_coverage=34;length=3094;num_subreads=60	gnl|BL_ORD_ID|16423 transcript/6575 full_length_coverage=2;length=3241;num_subreads=12	237	3094	1	242	363	3241	2	246
transcript/8230 full_length_coverage=2;length=3090;num_subreads=12	gnl|BL_ORD_ID|15263 transcript/4679 full_length_coverage=2;length=3531;num_subreads=39	11	2750	2747	3068	1	2737	3208	3530
transcript/1497 full_length_coverage=2;length=4264;num_subreads=25	gnl|BL_ORD_ID|694 transcript/1001 full_length_coverage=6;length=4532;num_subreads=60	153	4247	1	152	395	4489	1	153
transcript/628 full_length_coverage=6;length=4848;num_subreads=60	gnl|BL_ORD_ID|251 transcript/363 full_length_coverage=2;length=5283;num_subreads=19	14	3531	3529	4843	2	3511	3968	5283
transcript/17526 full_length_coverage=2;length=1992;num_subreads=22	gnl|BL_ORD_ID|15838 transcript/5626 full_length_coverage=203;length=3231;num_subreads=60	1	1672	1670	1991	2	1707	2909	3230
transcript/7905 full_length_coverage=2;length=3124;num_subreads=60	gnl|BL_ORD_ID|17068 transcript/7624 full_length_coverage=2;length=3170;num_subreads=37	2	2232	2232	3036	2	2238	2362	3169
transcript/10600 full_length_coverage=3;length=2779;num_subreads=29	gnl|BL_ORD_ID|18341 transcript/9674 full_length_coverage=2;length=2890;num_subreads=55	2	2234	2231	2777	7	2230	2344	2889
transcript/25241 full_length_coverage=4;length=1129;num_subreads=60	gnl|BL_ORD_ID|14751 transcript/3884 full_length_coverage=2;length=3651;num_subreads=18	7	648	643	1128	1	640	3149	3636
transcript/9008 full_length_coverage=28;length=3000;num_subreads=60	gnl|BL_ORD_ID|14589 transcript/3665 full_length_coverage=2;length=3662;num_subreads=42	872	2969	95	873	1560	3662	366	1144
transcript/16629 full_length_coverage=2;length=2086;num_subreads=60	gnl|BL_ORD_ID|14144 transcript/2982 full_length_coverage=3;length=3811;num_subreads=46	221	2085	58	221	1910	3777	2	165
transcript/13617 full_length_coverage=3;length=2491;num_subreads=60	gnl|BL_ORD_ID|16064 transcript/6003 full_length_coverage=4;length=3352;num_subreads=34	999	2481	23	1002	1870	3352	1	981
transcript/17603 full_length_coverage=5;length=2015;num_subreads=60	gnl|BL_ORD_ID|1112 transcript/12727 full_length_coverage=2;length=2530;num_subreads=47	1	1113	1110	2014	13	1125	1472	2376
transcript/2749 full_length_coverage=4;length=3856;num_subreads=60	gnl|BL_ORD_ID|754 transcript/1097 full_length_coverage=6;length=4197;num_subreads=60	1	3407	3405	3856	1	3411	3542	3991
transcript/6575 full_length_coverage=2;length=3241;num_subreads=12	gnl|BL_ORD_ID|15695 transcript/5412 full_length_coverage=7;length=3379;num_subreads=60	2	2231	2230	3237	1	2205	2375	3378
transcript/2306 full_length_coverage=12;length=3947;num_subreads=60	gnl|BL_ORD_ID|9799 transcript/1665 full_length_coverage=2;length=4202;num_subreads=40	422	3898	5	423	726	4201	1	419
transcript/11774 full_length_coverage=5;length=2681;num_subreads=51	gnl|BL_ORD_ID|18932 transcript/10631 full_length_coverage=2;length=2785;num_subreads=60	17	2579	2575	2681	2	2558	2679	2785
transcript/7180 full_length_coverage=2;length=3221;num_subreads=60	gnl|BL_ORD_ID|16435 transcript/6592 full_length_coverage=17;length=3310;num_subreads=60	117	1734	1734	3220	1	1619	1803	3292
transcript/14457 full_length_coverage=2;length=2332;num_subreads=17	gnl|BL_ORD_ID|15262 transcript/4677 full_length_coverage=3;length=3526;num_subreads=60	1060	2331	1	1060	2252	3522	1	1079
transcript/12099 full_length_coverage=3;length=2613;num_subreads=60	gnl|BL_ORD_ID|18737 transcript/10318 full_length_coverage=4;length=2819;num_subreads=60	333	2513	6	335	558	2738	2	328
transcript/1885 full_length_coverage=17;length=3991;num_subreads=60	gnl|BL_ORD_ID|635 transcript/919 full_length_coverage=2;length=4613;num_subreads=16	1	3195	3193	3981	2	3196	3835	4610
transcript/3286 full_length_coverage=39;length=3727;num_subreads=60	gnl|BL_ORD_ID|14221 transcript/3107 full_length_coverage=2;length=3827;num_subreads=10	20	2475	2472	3719	1	2466	2571	3826
transcript/10107 full_length_coverage=3;length=2845;num_subreads=60	gnl|BL_ORD_ID|17518 transcript/8364 full_length_coverage=11;length=3051;num_subreads=60	265	2825	1	267	475	3040	60	326
transcript/18538 full_length_coverage=2;length=1876;num_subreads=60	gnl|BL_ORD_ID|1121 transcript/12739 full_length_coverage=4;length=2534;num_subreads=56	450	1875	62	452	1012	2437	2	392
transcript/12846 full_length_coverage=5;length=2542;num_subreads=60	gnl|BL_ORD_ID|18519 transcript/9967 full_length_coverage=2;length=2871;num_subreads=54	1	1349	1348	2522	1	1349	1697	2870
transcript/8382 full_length_coverage=2;length=3147;num_subreads=8	gnl|BL_ORD_ID|14177 transcript/3029 full_length_coverage=2;length=3779;num_subreads=42	2	2750	2749	3137	5	2741	3372	3762
transcript/6247 full_length_coverage=2;length=3341;num_subreads=13	gnl|BL_ORD_ID|15518 transcript/5116 full_length_coverage=3;length=3469;num_subreads=60	2	2517	2514	3217	8	2516	2766	3468
transcript/18631 full_length_coverage=3;length=1869;num_subreads=60	gnl|BL_ORD_ID|17434 transcript/8223 full_length_coverage=3;length=3083;num_subreads=60	158	1838	1	158	1400	3082	3	160
transcript/13463 full_length_coverage=6;length=2449;num_subreads=60	gnl|BL_ORD_ID|19924 transcript/12169 full_length_coverage=3;length=2594;num_subreads=38	1	2270	2267	2438	1	2269	2422	2593
transcript/15699 full_length_coverage=2;length=2195;num_subreads=12	gnl|BL_ORD_ID|19136 transcript/10950 full_length_coverage=2;length=2761;num_subreads=18	296	2194	97	298	684	2573	324	525
transcript/214 full_length_coverage=2;length=5638;num_subreads=42	gnl|BL_ORD_ID|89 transcript/126 full_length_coverage=2;length=6080;num_subreads=21	3	3218	3219	5629	45	3257	3642	6074
transcript/8885 full_length_coverage=3;length=3102;num_subreads=48	gnl|BL_ORD_ID|15183 transcript/4554 full_length_coverage=3;length=3593;num_subreads=60	1	1892	1892	3097	6	1897	2376	3593
transcript/11274 full_length_coverage=2;length=2736;num_subreads=42	gnl|BL_ORD_ID|18705 transcript/10266 full_length_coverage=2;length=2868;num_subreads=15	1	1516	1515	2735	25	1543	1660	2866
transcript/2349 full_length_coverage=2;length=3865;num_subreads=13	gnl|BL_ORD_ID|10079 transcript/2096 full_length_coverage=6;length=3996;num_subreads=60	2	2039	2037	3863	1	2031	2170	3996
transcript/4604 full_length_coverage=2;length=3510;num_subreads=16	gnl|BL_ORD_ID|10177 transcript/2244 full_length_coverage=2;length=3995;num_subreads=60	2	3214	3211	3507	4	3216	3699	3994
transcript/5180 full_length_coverage=3;length=3457;num_subreads=50	gnl|BL_ORD_ID|14897 transcript/4094 full_length_coverage=2;length=3603;num_subreads=46	1	1862	1863	3457	2	1862	2006	3599
transcript/15007 full_length_coverage=15;length=2275;num_subreads=60	gnl|BL_ORD_ID|14398 transcript/3368 full_length_coverage=57;length=3440;num_subreads=60	1	1943	1941	2273	1	1941	3112	3440
transcript/9288 full_length_coverage=14;length=2843;num_subreads=60	gnl|BL_ORD_ID|669 transcript/971 full_length_coverage=3;length=4585;num_subreads=38	11	1784	1781	2836	2	1784	3528	4585
transcript/726 full_length_coverage=2;length=4754;num_subreads=35	gnl|BL_ORD_ID|342 transcript/488 full_length_coverage=2;length=5017;num_subreads=25	1286	4568	1	1287	1495	4779	31	1308
transcript/11499 full_length_coverage=2;length=2684;num_subreads=55	gnl|BL_ORD_ID|14589 transcript/3665 full_length_coverage=2;length=3662;num_subreads=42	601	2684	94	602	1560	3642	636	1144
transcript/8788 full_length_coverage=2;length=2994;num_subreads=60	gnl|BL_ORD_ID|16695 transcript/7028 full_length_coverage=2;length=3244;num_subreads=21	1	2220	2220	2990	1	2220	2397	3172
transcript/2407 full_length_coverage=3;length=3954;num_subreads=38	gnl|BL_ORD_ID|649 transcript/944 full_length_coverage=2;length=4568;num_subreads=19	289	3954	17	291	854	4518	1	275
transcript/20371 full_length_coverage=2;length=1704;num_subreads=47	gnl|BL_ORD_ID|5224 transcript/18711 full_length_coverage=5;length=1879;num_subreads=60	167	1704	2	172	334	1858	6	175
transcript/5220 full_length_coverage=3;length=3453;num_subreads=60	gnl|BL_ORD_ID|14259 transcript/3169 full_length_coverage=5;length=3763;num_subreads=60	246	3453	2	248	526	3762	15	251
transcript/7579 full_length_coverage=12;length=3174;num_subreads=60	gnl|BL_ORD_ID|16661 transcript/6982 full_length_coverage=2;length=3248;num_subreads=60	1	1983	1982	3131	1	2005	2113	3246
transcript/357 full_length_coverage=3;length=5305;num_subreads=40	gnl|BL_ORD_ID|55 transcript/74 full_length_coverage=2;length=6385;num_subreads=21	1	3825	3826	5305	1	3827	4906	6385
transcript/6708 full_length_coverage=11;length=3247;num_subreads=60	gnl|BL_ORD_ID|484 transcript/689 full_length_coverage=3;length=4769;num_subreads=27	1	2921	2920	3247	1	2924	3145	3472
transcript/9407 full_length_coverage=3;length=2895;num_subreads=52	gnl|BL_ORD_ID|16596 transcript/6862 full_length_coverage=4;length=3251;num_subreads=60	1	1817	1815	2895	1	1816	1955	3032
transcript/9235 full_length_coverage=2;length=2948;num_subreads=53	gnl|BL_ORD_ID|16516 transcript/6726 full_length_coverage=25;length=3268;num_subreads=60	1	2473	2474	2920	82	2554	2821	3268
transcript/8227 full_length_coverage=2;length=3079;num_subreads=41	gnl|BL_ORD_ID|14651 transcript/3749 full_length_coverage=2;length=3646;num_subreads=40	1	1563	1562	3077	2	1564	2130	3645
transcript/10939 full_length_coverage=5;length=2742;num_subreads=60	gnl|BL_ORD_ID|18484 transcript/9899 full_length_coverage=4;length=2852;num_subreads=40	102	2741	1	102	214	2852	1	102
transcript/19417 full_length_coverage=8;length=1801;num_subreads=60	gnl|BL_ORD_ID|181 transcript/268 full_length_coverage=2;length=5549;num_subreads=14	159	1799	1	160	3866	5548	2	160
transcript/5501 full_length_coverage=2;length=3491;num_subreads=36	gnl|BL_ORD_ID|15014 transcript/4279 full_length_coverage=3;length=3580;num_subreads=48	1130	3478	10	1131	1199	3546	1	1098
transcript/9796 full_length_coverage=5;length=2875;num_subreads=60	gnl|BL_ORD_ID|17091 transcript/7659 full_length_coverage=2;length=3168;num_subreads=20	1132	2836	1	1134	1462	3168	1	1137
transcript/19558 full_length_coverage=5;length=1774;num_subreads=60	gnl|BL_ORD_ID|16043 transcript/5956 full_length_coverage=12;length=3093;num_subreads=60	1	1455	1453	1773	2	1454	2770	3093
transcript/14037 full_length_coverage=2;length=2399;num_subreads=51	gnl|BL_ORD_ID|19133 transcript/10947 full_length_coverage=3;length=2721;num_subreads=45	1	1539	1538	2388	69	1608	1872	2721
transcript/22144 full_length_coverage=2;length=1504;num_subreads=29	gnl|BL_ORD_ID|16516 transcript/6726 full_length_coverage=25;length=3268;num_subreads=60	155	1503	4	155	1554	2900	2	175
transcript/10600 full_length_coverage=3;length=2779;num_subreads=29	gnl|BL_ORD_ID|17968 transcript/9073 full_length_coverage=11;length=2930;num_subreads=60	1	2234	2231	2777	1	2240	2354	2899
transcript/19695 full_length_coverage=6;length=1773;num_subreads=60	gnl|BL_ORD_ID|14527 transcript/3570 full_length_coverage=9;length=3681;num_subreads=60	1	1438	1434	1767	1	1438	3347	3679
transcript/13410 full_length_coverage=6;length=2453;num_subreads=60	gnl|BL_ORD_ID|386 transcript/550 full_length_coverage=2;length=4934;num_subreads=57	469	2450	6	470	2974	4934	1	471
transcript/12131 full_length_coverage=2;length=2577;num_subreads=60	gnl|BL_ORD_ID|18941 transcript/10645 full_length_coverage=10;length=2799;num_subreads=60	212	2577	1	217	397	2765	2	220
transcript/16468 full_length_coverage=2;length=2062;num_subreads=9	gnl|BL_ORD_ID|16622 transcript/6913 full_length_coverage=5;length=3237;num_subreads=60	1	1730	1733	2060	1	1707	2910	3234
transcript/11898 full_length_coverage=12;length=2624;num_subreads=60	gnl|BL_ORD_ID|17585 transcript/8477 full_length_coverage=2;length=3066;num_subreads=60	1	2006	2005	2612	1	2011	2459	3066
transcript/15345 full_length_coverage=3;length=2256;num_subreads=60	gnl|BL_ORD_ID|18083 transcript/9278 full_length_coverage=2;length=2967;num_subreads=29	1	1798	1797	2256	70	1889	2428	2881
transcript/19101 full_length_coverage=5;length=1838;num_subreads=27	gnl|BL_ORD_ID|96 transcript/135 full_length_coverage=2;length=5978;num_subreads=13	165	1791	16	168	4263	5904	4	154
transcript/15345 full_length_coverage=3;length=2256;num_subreads=60	gnl|BL_ORD_ID|17986 transcript/9099 full_length_coverage=5;length=2973;num_subreads=60	1	1798	1797	2256	101	1889	2428	2884
transcript/17722 full_length_coverage=7;length=1969;num_subreads=60	gnl|BL_ORD_ID|3282 transcript/15930 full_length_coverage=2;length=2174;num_subreads=50	205	1944	6	204	434	2173	7	205
transcript/18162 full_length_coverage=2;length=1935;num_subreads=28	gnl|BL_ORD_ID|18112 transcript/9327 full_length_coverage=2;length=2950;num_subreads=20	223	1920	69	224	1250	2948	1	163
transcript/12622 full_length_coverage=2;length=2554;num_subreads=60	gnl|BL_ORD_ID|15584 transcript/5215 full_length_coverage=2;length=3458;num_subreads=16	11	1345	1341	2490	2	1347	2306	3457
transcript/2875 full_length_coverage=2;length=3790;num_subreads=12	gnl|BL_ORD_ID|13857 transcript/2547 full_length_coverage=2;length=3894;num_subreads=14	15	3185	3184	3785	2	3160	3287	3892
transcript/13899 full_length_coverage=4;length=2394;num_subreads=60	gnl|BL_ORD_ID|1192 transcript/12860 full_length_coverage=3;length=2522;num_subreads=60	263	2394	4	263	383	2522	3	262
transcript/13055 full_length_coverage=3;length=2490;num_subreads=34	gnl|BL_ORD_ID|17635 transcript/8551 full_length_coverage=2;length=3051;num_subreads=16	1	1946	1944	2438	1	1954	2556	3050
transcript/9493 full_length_coverage=15;length=2932;num_subreads=60	gnl|BL_ORD_ID|423 transcript/601 full_length_coverage=2;length=4882;num_subreads=17	13	1626	1627	2921	1	1613	3587	4881
transcript/14410 full_length_coverage=2;length=2343;num_subreads=30	gnl|BL_ORD_ID|9929 transcript/1874 full_length_coverage=2;length=3957;num_subreads=26	14	1401	1400	2323	7	1396	3037	3957
transcript/445 full_length_coverage=2;length=5176;num_subreads=8	gnl|BL_ORD_ID|265 transcript/381 full_length_coverage=2;length=5266;num_subreads=37	1	3371	3371	5175	203	3598	3460	5261
transcript/15345 full_length_coverage=3;length=2256;num_subreads=60	gnl|BL_ORD_ID|18111 transcript/9324 full_length_coverage=4;length=2971;num_subreads=60	1	1798	1797	2256	111	1911	2453	2910
transcript/1755 full_length_coverage=51;length=4186;num_subreads=60	gnl|BL_ORD_ID|9763 transcript/1601 full_length_coverage=5;length=4208;num_subreads=60	13	3057	3057	4132	2	3043	3146	4205
transcript/8772 full_length_coverage=15;length=2979;num_subreads=60	gnl|BL_ORD_ID|14683 transcript/3790 full_length_coverage=6;length=3653;num_subreads=60	285	2886	1	284	1053	3652	1	284
transcript/4471 full_length_coverage=4;length=3555;num_subreads=52	gnl|BL_ORD_ID|10125 transcript/2168 full_length_coverage=3;length=4008;num_subreads=37	19	3236	3233	3529	14	3230	3710	4007
transcript/21991 full_length_coverage=2;length=1539;num_subreads=51	gnl|BL_ORD_ID|1707 transcript/13646 full_length_coverage=2;length=2426;num_subreads=60	1	1266	1264	1537	1	1266	2056	2322
transcript/17992 full_length_coverage=4;length=1945;num_subreads=60	gnl|BL_ORD_ID|3469 transcript/16211 full_length_coverage=4;length=2126;num_subreads=60	98	1928	2	100	269	2102	1	104
transcript/2888 full_length_coverage=8;length=3816;num_subreads=60	gnl|BL_ORD_ID|13848 transcript/2531 full_length_coverage=6;length=3910;num_subreads=60	1795	3799	1	1796	1901	3909	1	1795
transcript/13219 full_length_coverage=2;length=2473;num_subreads=37	gnl|BL_ORD_ID|16619 transcript/6906 full_length_coverage=5;length=3266;num_subreads=60	1	1919	1919	2471	1	1920	2666	3218
transcript/19560 full_length_coverage=4;length=1789;num_subreads=60	gnl|BL_ORD_ID|4834 transcript/18156 full_length_coverage=2;length=1940;num_subreads=50	11	1355	1352	1788	14	1358	1477	1904
transcript/16750 full_length_coverage=124;length=1966;num_subreads=60	gnl|BL_ORD_ID|18056 transcript/9226 full_length_coverage=8;length=2905;num_subreads=60	186	1965	1	185	1124	2904	1	185
transcript/1975 full_length_coverage=2;length=4066;num_subreads=16	gnl|BL_ORD_ID|9638 transcript/1416 full_length_coverage=34;length=4289;num_subreads=60	242	4066	2	243	381	4205	1	246
transcript/3843 full_length_coverage=16;length=3646;num_subreads=60	gnl|BL_ORD_ID|9934 transcript/1883 full_length_coverage=2;length=4107;num_subreads=34	1	2132	2128	3646	1	2132	2592	4106
transcript/1011 full_length_coverage=3;length=4434;num_subreads=44	gnl|BL_ORD_ID|317 transcript/453 full_length_coverage=2;length=5136;num_subreads=12	2	3517	3515	4433	75	3588	4217	5135
transcript/3782 full_length_coverage=5;length=3680;num_subreads=60	gnl|BL_ORD_ID|14537 transcript/3586 full_length_coverage=2;length=3691;num_subreads=33	101	2817	2816	3680	1	2702	2809	3673
transcript/1515 full_length_coverage=36;length=4118;num_subreads=60	gnl|BL_ORD_ID|9728 transcript/1548 full_length_coverage=2;length=4308;num_subreads=12	1	2329	2328	4116	1	2322	2521	4307
transcript/9492 full_length_coverage=4;length=2917;num_subreads=60	gnl|BL_ORD_ID|9972 transcript/1939 full_length_coverage=2;length=4080;num_subreads=60	1	2307	2306	2913	1	2307	3472	4079
transcript/20264 full_length_coverage=5;length=1704;num_subreads=60	gnl|BL_ORD_ID|17626 transcript/8541 full_length_coverage=11;length=3020;num_subreads=60	1	1410	1408	1701	1	1410	2724	3017
transcript/3738 full_length_coverage=4;length=3691;num_subreads=24	gnl|BL_ORD_ID|14602 transcript/3682 full_length_coverage=3;length=3695;num_subreads=20	148	2035	2037	3681	5	1910	2030	3695
transcript/5541 full_length_coverage=3;length=3404;num_subreads=41	gnl|BL_ORD_ID|15294 transcript/4731 full_length_coverage=2;length=3526;num_subreads=16	2	2065	2065	3397	1	2071	2211	3526
transcript/6575 full_length_coverage=2;length=3241;num_subreads=12	gnl|BL_ORD_ID|16173 transcript/6168 full_length_coverage=7;length=3341;num_subreads=60	2	2090	2092	3237	1	2069	2211	3341
transcript/15497 full_length_coverage=5;length=2213;num_subreads=60	gnl|BL_ORD_ID|19951 transcript/12217 full_length_coverage=3;length=2593;num_subreads=35	125	2213	1	125	348	2440	1	125
transcript/21193 full_length_coverage=7;length=1538;num_subreads=60	gnl|BL_ORD_ID|6775 transcript/20900 full_length_coverage=7;length=1648;num_subreads=60	1	1208	1207	1531	1	1209	1319	1647
transcript/6709 full_length_coverage=2;length=3300;num_subreads=18	gnl|BL_ORD_ID|15870 transcript/5673 full_length_coverage=2;length=3427;num_subreads=32	1560	3271	1	1562	1708	3426	1	1562
transcript/6569 full_length_coverage=4;length=3309;num_subreads=60	gnl|BL_ORD_ID|15302 transcript/4741 full_length_coverage=23;length=3445;num_subreads=60	1034	3308	1	1034	1170	3444	2	1032
transcript/9040 full_length_coverage=2;length=2981;num_subreads=60	gnl|BL_ORD_ID|17303 transcript/8012 full_length_coverage=34;length=3094;num_subreads=60	133	2957	1	135	256	3094	1	134
transcript/14077 full_length_coverage=4;length=2397;num_subreads=45	gnl|BL_ORD_ID|413 transcript/587 full_length_coverage=2;length=4640;num_subreads=10	306	2390	59	309	2533	4634	91	340
transcript/690 full_length_coverage=8;length=4774;num_subreads=60	gnl|BL_ORD_ID|43 transcript/58 full_length_coverage=4;length=6581;num_subreads=60	1	2858	2857	4769	1	2858	4667	6579
transcript/11499 full_length_coverage=2;length=2684;num_subreads=55	gnl|BL_ORD_ID|14542 transcript/3591 full_length_coverage=2;length=3684;num_subreads=24	601	2684	94	602	1561	3632	638	1146
transcript/13158 full_length_coverage=2;length=2488;num_subreads=60	gnl|BL_ORD_ID|19504 transcript/11512 full_length_coverage=9;length=2691;num_subreads=60	154	2488	1	156	266	2578	1	157
transcript/801 full_length_coverage=2;length=4688;num_subreads=11	gnl|BL_ORD_ID|331 transcript/473 full_length_coverage=2;length=4982;num_subreads=21	10	3568	3563	4688	8	3586	3822	4957
transcript/11093 full_length_coverage=2;length=2750;num_subreads=10	gnl|BL_ORD_ID|15695 transcript/5412 full_length_coverage=7;length=3379;num_subreads=60	1	1727	1726	2722	504	2205	2375	3376
transcript/13013 full_length_coverage=6;length=2504;num_subreads=60	gnl|BL_ORD_ID|17911 transcript/8976 full_length_coverage=2;length=3002;num_subreads=41	2	2135	2130	2498	16	2123	2629	3001
transcript/13833 full_length_coverage=2;length=2433;num_subreads=60	gnl|BL_ORD_ID|15751 transcript/5500 full_length_coverage=2;length=3422;num_subreads=60	759	2433	9	761	1597	3255	2	779
transcript/11666 full_length_coverage=2;length=2618;num_subreads=16	gnl|BL_ORD_ID|19404 transcript/11352 full_length_coverage=3;length=2700;num_subreads=41	1193	2527	1	1192	1371	2699	1	1190
transcript/11143 full_length_coverage=2;length=2782;num_subreads=60	gnl|BL_ORD_ID|18484 transcript/9899 full_length_coverage=4;length=2852;num_subreads=40	101	2736	1	101	214	2850	1	102
transcript/3540 full_length_coverage=4;length=3685;num_subreads=60	gnl|BL_ORD_ID|9859 transcript/1755 full_length_coverage=51;length=4186;num_subreads=60	1	1890	1889	3685	22	1915	2365	4182
transcript/6838 full_length_coverage=7;length=3245;num_subreads=60	gnl|BL_ORD_ID|14821 transcript/3989 full_length_coverage=2;length=3632;num_subreads=34	1	1935	1932	3165	1	1936	2398	3631
transcript/6874 full_length_coverage=8;length=3219;num_subreads=60	gnl|BL_ORD_ID|15105 transcript/4430 full_length_coverage=3;length=3556;num_subreads=59	262	3216	10	264	580	3555	2	256
transcript/19079 full_length_coverage=2;length=1832;num_subreads=60	gnl|BL_ORD_ID|3359 transcript/16059 full_length_coverage=4;length=2122;num_subreads=60	1	1110	1109	1832	1	1110	1233	1948
transcript/16869 full_length_coverage=4;length=2057;num_subreads=60	gnl|BL_ORD_ID|15733 transcript/5475 full_length_coverage=8;length=3417;num_subreads=60	1	1736	1734	2056	1	1736	3092	3414
transcript/16264 full_length_coverage=5;length=2146;num_subreads=60	gnl|BL_ORD_ID|17767 transcript/8753 full_length_coverage=2;length=3061;num_subreads=26	300	2124	32	302	1234	3061	1	269
transcript/4374 full_length_coverage=12;length=3563;num_subreads=60	gnl|BL_ORD_ID|14631 transcript/3724 full_length_coverage=2;length=3699;num_subreads=13	2	2815	2812	3560	8	2830	2949	3697
transcript/19483 full_length_coverage=3;length=1788;num_subreads=60	gnl|BL_ORD_ID|17730 transcript/8695 full_length_coverage=2;length=3021;num_subreads=46	1	1484	1484	1788	93	1598	2717	3021
transcript/8855 full_length_coverage=2;length=3004;num_subreads=58	gnl|BL_ORD_ID|14459 transcript/3470 full_length_coverage=3;length=3704;num_subreads=50	526	2993	8	526	1236	3703	2	522
transcript/17423 full_length_coverage=3;length=1998;num_subreads=60	gnl|BL_ORD_ID|19613 transcript/11695 full_length_coverage=2;length=2672;num_subreads=60	311	1996	52	311	984	2672	2	262
transcript/4009 full_length_coverage=10;length=3606;num_subreads=60	gnl|BL_ORD_ID|10089 transcript/2110 full_length_coverage=2;length=4005;num_subreads=33	1	2859	2857	3580	1	2860	3281	4005
transcript/7026 full_length_coverage=2;length=3259;num_subreads=23	gnl|BL_ORD_ID|14963 transcript/4192 full_length_coverage=2;length=3596;num_subreads=25	10	2161	2157	3251	2	2155	2503	3595
transcript/20878 full_length_coverage=2;length=1642;num_subreads=60	gnl|BL_ORD_ID|2461 transcript/14742 full_length_coverage=6;length=2283;num_subreads=60	1	1315	1314	1641	2	1316	1954	2281
transcript/10740 full_length_coverage=2;length=2573;num_subreads=25	gnl|BL_ORD_ID|20016 transcript/2870	11	2039	2036	2573	4	2031	3074	3610
transcript/13304 full_length_coverage=10;length=2460;num_subreads=60	gnl|BL_ORD_ID|16114 transcript/6072 full_length_coverage=5;length=3332;num_subreads=60	1	1438	1433	2459	1	1438	2257	3272
transcript/15580 full_length_coverage=4;length=2118;num_subreads=28	gnl|BL_ORD_ID|2415 transcript/14676 full_length_coverage=3;length=2303;num_subreads=60	254	2099	3	256	492	2301	1	248
transcript/4962 full_length_coverage=5;length=3507;num_subreads=60	gnl|BL_ORD_ID|626 transcript/903 full_length_coverage=2;length=4597;num_subreads=15	2	2994	2994	3505	57	3049	4084	4595
transcript/13751 full_length_coverage=3;length=2432;num_subreads=60	gnl|BL_ORD_ID|18332 transcript/9660 full_length_coverage=3;length=2872;num_subreads=44	1	1411	1412	2403	1	1417	1880	2871
transcript/22526 full_length_coverage=2;length=1459;num_subreads=60	gnl|BL_ORD_ID|14422 transcript/3416 full_length_coverage=4;length=3718;num_subreads=16	1	1138	1138	1458	1	1140	3386	3707
transcript/9710 full_length_coverage=4;length=2623;num_subreads=55	gnl|BL_ORD_ID|18811 transcript/10438 full_length_coverage=2;length=2808;num_subreads=47	14	1916	1915	2530	64	1966	2195	2806
transcript/14624 full_length_coverage=3;length=2375;num_subreads=60	gnl|BL_ORD_ID|1807 transcript/13794 full_length_coverage=5;length=2450;num_subreads=60	2	2038	2039	2330	20	2055	2156	2449
transcript/11326 full_length_coverage=2;length=2680;num_subreads=45	gnl|BL_ORD_ID|18298 transcript/9607 full_length_coverage=2;length=2878;num_subreads=28	2	2266	2264	2663	67	2370	2473	2876
transcript/11929 full_length_coverage=2;length=2622;num_subreads=48	gnl|BL_ORD_ID|18203 transcript/9466 full_length_coverage=2;length=2928;num_subreads=37	1	2121	2119	2621	111	2222	2411	2913
transcript/11093 full_length_coverage=2;length=2750;num_subreads=10	gnl|BL_ORD_ID|15851 transcript/5645 full_length_coverage=6;length=3398;num_subreads=60	1	1727	1726	2749	508	2210	2380	3393
transcript/13304 full_length_coverage=10;length=2460;num_subreads=60	gnl|BL_ORD_ID|17994 transcript/9119 full_length_coverage=2;length=2984;num_subreads=35	1	1438	1433	2424	1	1443	1993	2984
transcript/21925 full_length_coverage=2;length=1532;num_subreads=60	gnl|BL_ORD_ID|6614 transcript/20682 full_length_coverage=2;length=1666;num_subreads=50	350	1530	5	350	483	1663	1	346
transcript/17100 full_length_coverage=2;length=2052;num_subreads=19	gnl|BL_ORD_ID|17767 transcript/8753 full_length_coverage=2;length=3061;num_subreads=26	290	2052	55	292	1234	2999	33	269
transcript/9316 full_length_coverage=182;length=2841;num_subreads=60	gnl|BL_ORD_ID|16873 transcript/7326 full_length_coverage=3;length=3207;num_subreads=30	394	2841	9	393	769	3207	2	385
transcript/8033 full_length_coverage=5;length=3038;num_subreads=60	gnl|BL_ORD_ID|17117 transcript/7698 full_length_coverage=19;length=3126;num_subreads=60	1057	3024	1	1058	1158	3125	1	1058
transcript/12426 full_length_coverage=2;length=2573;num_subreads=60	gnl|BL_ORD_ID|17043 transcript/7583 full_length_coverage=4;length=3163;num_subreads=60	1	1749	1747	2573	1	1752	2271	3097
transcript/22139 full_length_coverage=3;length=1521;num_subreads=60	gnl|BL_ORD_ID|18900 transcript/10587 full_length_coverage=2;length=2804;num_subreads=60	349	1521	47	354	1594	2763	2	304
transcript/20210 full_length_coverage=3;length=1582;num_subreads=34	gnl|BL_ORD_ID|2474 transcript/14760 full_length_coverage=4;length=2330;num_subreads=60	288	1569	5	288	1047	2328	2	276
transcript/7689 full_length_coverage=3;length=3175;num_subreads=60	gnl|BL_ORD_ID|16498 transcript/6695 full_length_coverage=4;length=3282;num_subreads=60	2	2665	2665	3166	4	2667	2779	3280
transcript/16746 full_length_coverage=2;length=2077;num_subreads=37	gnl|BL_ORD_ID|16454 transcript/6622 full_length_coverage=3;length=3274;num_subreads=60	1	1761	1759	2077	1	1784	2953	3271
transcript/9784 full_length_coverage=5;length=2888;num_subreads=52	gnl|BL_ORD_ID|17754 transcript/8728 full_length_coverage=2;length=3012;num_subreads=60	1	1616	1613	2881	1	1616	1743	3011
transcript/19855 full_length_coverage=7;length=1761;num_subreads=60	gnl|BL_ORD_ID|5417 transcript/18992 full_length_coverage=13;length=1833;num_subreads=60	1	1330	1330	1747	1	1312	1413	1832
transcript/2046 full_length_coverage=2;length=4049;num_subreads=32	gnl|BL_ORD_ID|9886 transcript/1799 full_length_coverage=4;length=4147;num_subreads=58	1	3448	3448	4048	11	3433	3543	4140
transcript/12090 full_length_coverage=2;length=2610;num_subreads=60	gnl|BL_ORD_ID|18441 transcript/9831 full_length_coverage=2;length=2892;num_subreads=21	23	2449	2448	2594	1	2430	2568	2713
transcript/9278 full_length_coverage=2;length=2967;num_subreads=29	gnl|BL_ORD_ID|16590 transcript/6854 full_length_coverage=2;length=3255;num_subreads=22	1	1713	1708	2964	44	1749	1994	3252
transcript/16690 full_length_coverage=4;length=2083;num_subreads=27	gnl|BL_ORD_ID|966 transcript/12494 full_length_coverage=3;length=2562;num_subreads=60	242	2027	5	242	777	2561	2	239
transcript/3107 full_length_coverage=2;length=3827;num_subreads=10	gnl|BL_ORD_ID|10167 transcript/2231 full_length_coverage=4;length=3991;num_subreads=38	1	3068	3068	3826	8	3061	3233	3985
transcript/26267 full_length_coverage=2;length=1018;num_subreads=60	gnl|BL_ORD_ID|8182 transcript/22848 full_length_coverage=2;length=1423;num_subreads=21	325	1017	4	325	583	1273	13	334
transcript/1207 full_length_coverage=3;length=4282;num_subreads=55	gnl|BL_ORD_ID|694 transcript/1001 full_length_coverage=6;length=4532;num_subreads=60	1	3278	3276	4212	2	3288	3591	4531
transcript/801 full_length_coverage=2;length=4688;num_subreads=11	gnl|BL_ORD_ID|399 transcript/566 full_length_coverage=3;length=4936;num_subreads=32	24	3568	3563	4688	27	3570	3804	4925
transcript/5656 full_length_coverage=6;length=3413;num_subreads=60	gnl|BL_ORD_ID|15245 transcript/4651 full_length_coverage=2;length=3527;num_subreads=50	2	2690	2690	3411	11	2685	2806	3527
transcript/15875 full_length_coverage=3;length=2171;num_subreads=60	gnl|BL_ORD_ID|17269 transcript/7954 full_length_coverage=2;length=3099;num_subreads=60	608	2171	7	608	1523	3080	1	600
transcript/13820 full_length_coverage=11;length=2375;num_subreads=60	gnl|BL_ORD_ID|19693 transcript/11815 full_length_coverage=2;length=2656;num_subreads=21	1	1184	1183	2366	1	1181	1464	2656
transcript/20191 full_length_coverage=14;length=1729;num_subreads=60	gnl|BL_ORD_ID|1209 transcript/12884 full_length_coverage=2;length=2534;num_subreads=17	211	1729	9	211	1017	2534	1	203
transcript/20044 full_length_coverage=9;length=1741;num_subreads=60	gnl|BL_ORD_ID|2570 transcript/14906 full_length_coverage=3;length=2306;num_subreads=50	105	1712	1	106	699	2305	1	106
transcript/3115 full_length_coverage=2;length=3766;num_subreads=44	gnl|BL_ORD_ID|9994 transcript/1969 full_length_coverage=2;length=4055;num_subreads=28	2	3400	3400	3744	50	3454	3627	3981
transcript/4663 full_length_coverage=2;length=3533;num_subreads=60	gnl|BL_ORD_ID|14833 transcript/4007 full_length_coverage=2;length=3623;num_subreads=60	334	3381	1	334	576	3622	2	335
transcript/19772 full_length_coverage=23;length=1762;num_subreads=60	gnl|BL_ORD_ID|18009 transcript/9143 full_length_coverage=2;length=2993;num_subreads=40	231	1754	28	232	1470	2993	2	205
transcript/15345 full_length_coverage=3;length=2256;num_subreads=60	gnl|BL_ORD_ID|17142 transcript/7746 full_length_coverage=5;length=3143;num_subreads=60	1	1798	1797	2256	19	1807	2594	3053
transcript/21760 full_length_coverage=4;length=1550;num_subreads=50	gnl|BL_ORD_ID|3332 transcript/16013 full_length_coverage=2;length=2161;num_subreads=60	97	1520	3	102	691	2149	4	103
transcript/6247 full_length_coverage=2;length=3341;num_subreads=13	gnl|BL_ORD_ID|15851 transcript/5645 full_length_coverage=6;length=3398;num_subreads=60	2	2209	2208	3242	6	2210	2380	3397
transcript/9859 full_length_coverage=9;length=2879;num_subreads=60	gnl|BL_ORD_ID|17417 transcript/8199 full_length_coverage=7;length=3088;num_subreads=60	11	2603	2603	2877	2	2597	2811	3085
transcript/13208 full_length_coverage=33;length=2517;num_subreads=60	gnl|BL_ORD_ID|18846 transcript/10495 full_length_coverage=3;length=2699;num_subreads=30	391	2513	68	393	579	2699	1	358
transcript/1719 full_length_coverage=5;length=4183;num_subreads=50	gnl|BL_ORD_ID|9661 transcript/1447 full_length_coverage=4;length=4304;num_subreads=60	23	2697	2697	4161	4	2676	2838	4304
transcript/8464 full_length_coverage=2;length=2984;num_subreads=21	gnl|BL_ORD_ID|14104 transcript/2931 full_length_coverage=2;length=3792;num_subreads=35	558	2984	93	560	1377	3782	1	460
transcript/12866 full_length_coverage=6;length=2524;num_subreads=60	gnl|BL_ORD_ID|18723 transcript/10296 full_length_coverage=2;length=2836;num_subreads=11	1	1287	1285	2432	1	1290	1683	2834
transcript/10729 full_length_coverage=2;length=2785;num_subreads=14	gnl|BL_ORD_ID|16156 transcript/6142 full_length_coverage=5;length=3311;num_subreads=60	23	2436	2433	2753	1	2413	2969	3284
transcript/6602 full_length_coverage=8;length=3278;num_subreads=60	gnl|BL_ORD_ID|15956 transcript/5809 full_length_coverage=2;length=3389;num_subreads=42	2	2455	2450	3275	1	2454	2563	3387
transcript/21003 full_length_coverage=4;length=1640;num_subreads=60	gnl|BL_ORD_ID|18658 transcript/10199 full_length_coverage=2;length=2851;num_subreads=54	348	1611	44	347	1587	2850	1	304
transcript/8855 full_length_coverage=2;length=3004;num_subreads=58	gnl|BL_ORD_ID|15007 transcript/4266 full_length_coverage=2;length=3552;num_subreads=16	526	2946	6	526	1131	3551	4	524
transcript/10754 full_length_coverage=2;length=2751;num_subreads=13	gnl|BL_ORD_ID|16523 transcript/6738 full_length_coverage=6;length=3304;num_subreads=60	1	1643	1643	2751	1	1640	2195	3300
transcript/20382 full_length_coverage=9;length=1708;num_subreads=60	gnl|BL_ORD_ID|4836 transcript/18160 full_length_coverage=5;length=1923;num_subreads=60	170	1706	10	170	384	1922	4	162
transcript/24585 full_length_coverage=2;length=1218;num_subreads=60	gnl|BL_ORD_ID|18292 transcript/9598 full_length_coverage=2;length=2913;num_subreads=49	307	1216	46	311	2005	2911	1	265
transcript/2888 full_length_coverage=8;length=3816;num_subreads=60	gnl|BL_ORD_ID|9821 transcript/1703 full_length_coverage=2;length=4162;num_subreads=36	1640	3754	1	1641	2044	4162	1	1639
transcript/9927 full_length_coverage=2;length=2854;num_subreads=20	gnl|BL_ORD_ID|17196 transcript/7840 full_length_coverage=2;length=3130;num_subreads=60	1111	2854	1	1110	1213	2961	1	1077
transcript/18564 full_length_coverage=2;length=1884;num_subreads=24	gnl|BL_ORD_ID|17936 transcript/9020 full_length_coverage=2;length=3022;num_subreads=48	1	1011	1010	1884	59	1068	2149	3022
transcript/970 full_length_coverage=5;length=4558;num_subreads=60	gnl|BL_ORD_ID|574 transcript/827 full_length_coverage=3;length=4681;num_subreads=34	25	3641	3637	4557	1	3617	3760	4681
transcript/8584 full_length_coverage=5;length=3031;num_subreads=60	gnl|BL_ORD_ID|16207 transcript/6221 full_length_coverage=2;length=3333;num_subreads=53	2	2669	2664	3028	162	2809	2912	3275
transcript/8165 full_length_coverage=2;length=3090;num_subreads=60	gnl|BL_ORD_ID|16589 transcript/6852 full_length_coverage=12;length=3272;num_subreads=60	1340	3089	1	1340	1460	3211	15	1355
transcript/9040 full_length_coverage=2;length=2981;num_subreads=60	gnl|BL_ORD_ID|16423 transcript/6575 full_length_coverage=2;length=3241;num_subreads=12	133	2957	1	135	383	3241	2	137
transcript/2182 full_length_coverage=2;length=4019;num_subreads=27	gnl|BL_ORD_ID|9833 transcript/1718 full_length_coverage=2;length=4157;num_subreads=23	388	4009	1	390	538	4156	1	391
transcript/5237 full_length_coverage=4;length=3444;num_subreads=60	gnl|BL_ORD_ID|15033 transcript/4305 full_length_coverage=9;length=3574;num_subreads=60	2	2227	2228	3442	5	2234	2356	3571
transcript/554 full_length_coverage=2;length=4917;num_subreads=30	gnl|BL_ORD_ID|258 transcript/371 full_length_coverage=6;length=5253;num_subreads=54	3	4017	4017	4916	1	4011	4314	5214
transcript/11499 full_length_coverage=2;length=2684;num_subreads=55	gnl|BL_ORD_ID|16013 transcript/5906 full_length_coverage=12;length=3393;num_subreads=60	507	2684	94	508	1178	3371	639	1053
transcript/13174 full_length_coverage=2;length=2494;num_subreads=60	gnl|BL_ORD_ID|19784 transcript/11957 full_length_coverage=11;length=2622;num_subreads=60	153	2493	1	157	270	2621	1	157
transcript/17789 full_length_coverage=4;length=1948;num_subreads=33	gnl|BL_ORD_ID|16431 transcript/6587 full_length_coverage=25;length=3265;num_subreads=60	1	1628	1626	1947	2	1631	2942	3263
transcript/8883 full_length_coverage=2;length=3027;num_subreads=17	gnl|BL_ORD_ID|14537 transcript/3586 full_length_coverage=2;length=3691;num_subreads=33	1	2162	2161	3025	564	2702	2809	3669
transcript/19056 full_length_coverage=2;length=1804;num_subreads=31	gnl|BL_ORD_ID|3864 transcript/16768 full_length_coverage=2;length=2070;num_subreads=60	142	1802	1	142	251	1912	1	142
transcript/19417 full_length_coverage=8;length=1801;num_subreads=60	gnl|BL_ORD_ID|17434 transcript/8223 full_length_coverage=3;length=3083;num_subreads=60	163	1800	1	160	1400	3082	2	160
transcript/17944 full_length_coverage=2;length=1946;num_subreads=60	gnl|BL_ORD_ID|4604 transcript/17835 full_length_coverage=2;length=1963;num_subreads=21	840	1946	87	840	858	1963	2	754
transcript/5326 full_length_coverage=6;length=3441;num_subreads=60	gnl|BL_ORD_ID|9647 transcript/1428 full_length_coverage=2;length=4304;num_subreads=10	1433	3395	12	1434	2335	4304	3	1431
transcript/21760 full_length_coverage=4;length=1550;num_subreads=50	gnl|BL_ORD_ID|5877 transcript/19648 full_length_coverage=3;length=1781;num_subreads=60	97	1546	3	102	297	1779	5	104
transcript/9795 full_length_coverage=3;length=2890;num_subreads=60	gnl|BL_ORD_ID|17417 transcript/8199 full_length_coverage=7;length=3088;num_subreads=60	1	2544	2544	2818	53	2597	2811	3085
transcript/8942 full_length_coverage=6;length=2963;num_subreads=60	gnl|BL_ORD_ID|15472 transcript/5041 full_length_coverage=3;length=3299;num_subreads=16	1357	2963	1	1358	1650	3269	1	1367
transcript/17324 full_length_coverage=2;length=2068;num_subreads=18	gnl|BL_ORD_ID|9767 transcript/1606 full_length_coverage=2;length=4274;num_subreads=19	394	2016	6	397	2636	4273	19	416
transcript/22526 full_length_coverage=2;length=1459;num_subreads=60	gnl|BL_ORD_ID|14492 transcript/3515 full_length_coverage=6;length=3689;num_subreads=60	1	1138	1137	1458	2	1139	3367	3688
transcript/2019 full_length_coverage=2;length=4044;num_subreads=49	gnl|BL_ORD_ID|481 transcript/686 full_length_coverage=2;length=4780;num_subreads=18	2	2635	2634	4044	5	2669	3336	4747
transcript/13304 full_length_coverage=10;length=2460;num_subreads=60	gnl|BL_ORD_ID|15822 transcript/5602 full_length_coverage=2;length=3303;num_subreads=14	1	1438	1433	2422	1	1450	2281	3294
transcript/8584 full_length_coverage=5;length=3031;num_subreads=60	gnl|BL_ORD_ID|15901 transcript/5725 full_length_coverage=3;length=3374;num_subreads=38	2	2669	2664	3031	122	2777	2880	3247
transcript/1230 full_length_coverage=3;length=4410;num_subreads=57	gnl|BL_ORD_ID|294 transcript/423 full_length_coverage=2;length=5148;num_subreads=29	354	4410	13	354	1090	5146	1	342
transcript/14614 full_length_coverage=9;length=2313;num_subreads=60	gnl|BL_ORD_ID|14426 transcript/3423 full_length_coverage=2;length=3785;num_subreads=15	468	2313	64	469	1944	3785	93	497
transcript/7320 full_length_coverage=2;length=3210;num_subreads=60	gnl|BL_ORD_ID|14821 transcript/3989 full_length_coverage=2;length=3632;num_subreads=34	1	1905	1902	3135	1	1936	2398	3631
transcript/9008 full_length_coverage=28;length=3000;num_subreads=60	gnl|BL_ORD_ID|14542 transcript/3591 full_length_coverage=2;length=3684;num_subreads=24	872	2996	95	873	1561	3680	368	1146
transcript/11901 full_length_coverage=3;length=2633;num_subreads=50	gnl|BL_ORD_ID|18524 transcript/9973 full_length_coverage=2;length=2873;num_subreads=28	1	1442	1441	2619	57	1494	1707	2872
transcript/4016 full_length_coverage=2;length=3619;num_subreads=60	gnl|BL_ORD_ID|14537 transcript/3586 full_length_coverage=2;length=3691;num_subreads=33	2	2702	2701	3583	23	2702	2809	3689
transcript/17891 full_length_coverage=2;length=1974;num_subreads=35	gnl|BL_ORD_ID|4006 transcript/16968 full_length_coverage=2;length=2088;num_subreads=13	406	1971	80	406	522	2087	2	348
transcript/11236 full_length_coverage=30;length=2685;num_subreads=60	gnl|BL_ORD_ID|19030 transcript/10788 full_length_coverage=3;length=2789;num_subreads=41	1089	2684	1	1094	1194	2787	1	1093
transcript/19031 full_length_coverage=4;length=1859;num_subreads=60	gnl|BL_ORD_ID|3275 transcript/15919 full_length_coverage=2;length=2157;num_subreads=15	292	1859	43	292	584	2151	2	252
transcript/1719 full_length_coverage=5;length=4183;num_subreads=50	gnl|BL_ORD_ID|832 transcript/1202 full_length_coverage=3;length=4406;num_subreads=60	1	2697	2697	4182	5	2701	2862	4343
transcript/23281 full_length_coverage=3;length=1376;num_subreads=60	gnl|BL_ORD_ID|4341 transcript/17452 full_length_coverage=2;length=2004;num_subreads=60	269	1326	4	268	948	2003	2	266
transcript/7116 full_length_coverage=3;length=3242;num_subreads=45	gnl|BL_ORD_ID|10012 transcript/2002 full_length_coverage=2;length=4060;num_subreads=52	1143	3242	1	1143	1932	4031	2	1144
transcript/21513 full_length_coverage=2;length=1586;num_subreads=60	gnl|BL_ORD_ID|4982 transcript/18358 full_length_coverage=2;length=1935;num_subreads=13	1	1065	1063	1569	4	1063	1428	1934
transcript/4998 full_length_coverage=2;length=3495;num_subreads=40	gnl|BL_ORD_ID|15055 transcript/4350 full_length_coverage=2;length=3568;num_subreads=33	235	3402	2	236	367	3531	1	261
transcript/5743 full_length_coverage=2;length=3434;num_subreads=14	gnl|BL_ORD_ID|14902 transcript/4099 full_length_coverage=3;length=3617;num_subreads=23	1	2501	2500	3309	9	2502	2808	3617
transcript/14865 full_length_coverage=3;length=2299;num_subreads=60	gnl|BL_ORD_ID|1488 transcript/13315 full_length_coverage=3;length=2460;num_subreads=33	16	1658	1657	2285	1	1643	1833	2460
transcript/11855 full_length_coverage=8;length=2642;num_subreads=60	gnl|BL_ORD_ID|16487 transcript/6677 full_length_coverage=2;length=3276;num_subreads=54	1	2132	2130	2614	1	2126	2793	3276
transcript/13965 full_length_coverage=2;length=2382;num_subreads=60	gnl|BL_ORD_ID|17942 transcript/9032 full_length_coverage=3;length=2970;num_subreads=38	594	2381	6	599	1166	2945	7	582
transcript/14054 full_length_coverage=2;length=2349;num_subreads=20	gnl|BL_ORD_ID|1562 transcript/13430 full_length_coverage=2;length=2454;num_subreads=23	1	1907	1904	2347	1	1874	1988	2427
transcript/15144 full_length_coverage=2;length=2282;num_subreads=60	gnl|BL_ORD_ID|14788 transcript/3936 full_length_coverage=2;length=3579;num_subreads=20	1	1506	1506	2244	80	1588	2827	3572
transcript/19101 full_length_coverage=5;length=1838;num_subreads=27	gnl|BL_ORD_ID|193 transcript/282 full_length_coverage=2;length=5496;num_subreads=20	167	1832	12	168	3815	5492	1	155
transcript/4604 full_length_coverage=2;length=3510;num_subreads=16	gnl|BL_ORD_ID|10125 transcript/2168 full_length_coverage=3;length=4008;num_subreads=37	17	3214	3211	3506	14	3230	3710	4004
transcript/3725 full_length_coverage=4;length=3637;num_subreads=60	gnl|BL_ORD_ID|14412 transcript/3395 full_length_coverage=2;length=3713;num_subreads=46	2	3058	3056	3603	1	3060	3166	3713
transcript/13288 full_length_coverage=2;length=2496;num_subreads=32	gnl|BL_ORD_ID|15766 transcript/5516 full_length_coverage=2;length=3416;num_subreads=24	254	2467	67	256	1203	3416	3	192
transcript/9300 full_length_coverage=2;length=2944;num_subreads=25	gnl|BL_ORD_ID|14208 transcript/3084 full_length_coverage=3;length=3740;num_subreads=56	416	2885	55	418	1271	3739	2	365
transcript/20187 full_length_coverage=2;length=1739;num_subreads=60	gnl|BL_ORD_ID|5005 transcript/18391 full_length_coverage=8;length=1889;num_subreads=60	670	1738	72	673	732	1814	2	603
transcript/10033 full_length_coverage=2;length=2858;num_subreads=60	gnl|BL_ORD_ID|17131 transcript/7732 full_length_coverage=2;length=3145;num_subreads=60	1278	2857	1	1279	1565	3145	1	1276
transcript/1305 full_length_coverage=2;length=4337;num_subreads=30	gnl|BL_ORD_ID|735 transcript/1064 full_length_coverage=2;length=4492;num_subreads=32	11	3931	3931	4335	2	3922	4079	4490
transcript/4363 full_length_coverage=4;length=3560;num_subreads=60	gnl|BL_ORD_ID|626 transcript/903 full_length_coverage=2;length=4597;num_subreads=15	2	3044	3044	3449	3	3049	4084	4486
transcript/12266 full_length_coverage=8;length=2596;num_subreads=60	gnl|BL_ORD_ID|660 transcript/961 full_length_coverage=2;length=4563;num_subreads=30	1	1434	1431	2510	2	1434	3485	4563
transcript/2212 full_length_coverage=2;length=4076;num_subreads=10	gnl|BL_ORD_ID|649 transcript/944 full_length_coverage=2;length=4568;num_subreads=19	286	4021	23	288	854	4567	1	275
transcript/8355 full_length_coverage=2;length=3043;num_subreads=26	gnl|BL_ORD_ID|9682 transcript/1480 full_length_coverage=5;length=4282;num_subreads=55	1	2410	2407	3009	2	2410	3673	4280
transcript/22272 full_length_coverage=4;length=1530;num_subreads=60	gnl|BL_ORD_ID|16321 transcript/6411 full_length_coverage=2;length=3300;num_subreads=52	480	1529	58	483	2191	3240	3	426
transcript/15306 full_length_coverage=4;length=2236;num_subreads=60	gnl|BL_ORD_ID|873 transcript/12336 full_length_coverage=2;length=2567;num_subreads=48	2	2035	2032	2235	195	2226	2355	2558
transcript/17495 full_length_coverage=11;length=2014;num_subreads=60	gnl|BL_ORD_ID|3306 transcript/15970 full_length_coverage=2;length=2167;num_subreads=22	215	2000	24	216	373	2167	2	194
transcript/9385 full_length_coverage=19;length=2663;num_subreads=60	gnl|BL_ORD_ID|18584 transcript/10084 full_length_coverage=3;length=2843;num_subreads=60	2	2484	2481	2663	8	2510	2649	2831
transcript/9495 full_length_coverage=5;length=3006;num_subreads=39	gnl|BL_ORD_ID|17453 transcript/8253 full_length_coverage=2;length=3090;num_subreads=53	1	1643	1643	3002	5	1619	1730	3089
transcript/5602 full_length_coverage=2;length=3303;num_subreads=14	gnl|BL_ORD_ID|16013 transcript/5906 full_length_coverage=12;length=3393;num_subreads=60	1063	3294	1	1064	1178	3390	1	1053
transcript/4766 full_length_coverage=15;length=3513;num_subreads=60	gnl|BL_ORD_ID|10113 transcript/2143 full_length_coverage=2;length=4018;num_subreads=20	495	3505	52	500	1007	4014	2	449
transcript/15771 full_length_coverage=3;length=2191;num_subreads=60	gnl|BL_ORD_ID|14745 transcript/3876 full_length_coverage=2;length=3641;num_subreads=53	284	2188	4	281	1726	3638	2	271
transcript/25598 full_length_coverage=2;length=1116;num_subreads=12	gnl|BL_ORD_ID|5312 transcript/18839 full_length_coverage=2;length=1840;num_subreads=14	467	1116	7	470	1198	1840	1	455
transcript/12036 full_length_coverage=6;length=2698;num_subreads=60	gnl|BL_ORD_ID|10180 transcript/2247 full_length_coverage=2;length=3943;num_subreads=18	141	2697	1	143	1387	3943	121	264
transcript/19852 full_length_coverage=6;length=1751;num_subreads=60	gnl|BL_ORD_ID|2570 transcript/14906 full_length_coverage=3;length=2306;num_subreads=50	105	1682	1	106	699	2305	1	106
transcript/1799 full_length_coverage=4;length=4147;num_subreads=58	gnl|BL_ORD_ID|9722 transcript/1539 full_length_coverage=3;length=4261;num_subreads=60	382	4132	1	383	485	4261	1	383
transcript/8156 full_length_coverage=2;length=3073;num_subreads=28	gnl|BL_ORD_ID|15373 transcript/4874 full_length_coverage=3;length=3501;num_subreads=60	1	2680	2678	3071	44	2726	3106	3499
transcript/5044	gnl|BL_ORD_ID|15732 transcript/5472 full_length_coverage=2;length=3418;num_subreads=60	1298	3313	1	1299	1404	3417	1	1298
transcript/3844 full_length_coverage=23;length=3302;num_subreads=60	gnl|BL_ORD_ID|14485 transcript/3506 full_length_coverage=3;length=3707;num_subreads=60	1154	3297	1	1155	1567	3699	1	1150
transcript/8451 full_length_coverage=4;length=3050;num_subreads=60	gnl|BL_ORD_ID|16187 transcript/6186 full_length_coverage=3;length=3336;num_subreads=56	1	2374	2375	3049	1	2374	2627	3309
transcript/16241 full_length_coverage=7;length=2136;num_subreads=60	gnl|BL_ORD_ID|18436 transcript/9824 full_length_coverage=3;length=2894;num_subreads=60	325	2136	38	325	1082	2893	43	331
transcript/16746 full_length_coverage=2;length=2077;num_subreads=37	gnl|BL_ORD_ID|16449 transcript/6613 full_length_coverage=3;length=3277;num_subreads=60	1	1761	1759	2077	1	1786	2949	3272
transcript/11645 full_length_coverage=3;length=2676;num_subreads=60	gnl|BL_ORD_ID|702 transcript/1018 full_length_coverage=2;length=4544;num_subreads=54	293	2626	51	294	2211	4544	2	245
transcript/5044	gnl|BL_ORD_ID|14589 transcript/3665 full_length_coverage=2;length=3662;num_subreads=42	1143	3252	1	1144	1560	3662	1	1144
transcript/3048 full_length_coverage=2;length=3785;num_subreads=52	gnl|BL_ORD_ID|9753 transcript/1581 full_length_coverage=8;length=4238;num_subreads=60	1449	3784	1	1450	1740	4071	129	1578
transcript/15619 full_length_coverage=8;length=2194;num_subreads=60	gnl|BL_ORD_ID|15968 transcript/5823 full_length_coverage=2;length=3349;num_subreads=18	1	1866	1864	2193	1	1854	3021	3349
transcript/7576 full_length_coverage=6;length=3176;num_subreads=60	gnl|BL_ORD_ID|15547 transcript/5155 full_length_coverage=2;length=3463;num_subreads=60	1	2425	2423	3027	1	2427	2859	3463
transcript/10871 full_length_coverage=2;length=2757;num_subreads=60	gnl|BL_ORD_ID|16351 transcript/6464 full_length_coverage=2;length=3315;num_subreads=29	1320	2756	13	1322	1821	3267	88	1381
transcript/9228 full_length_coverage=4;length=2928;num_subreads=35	gnl|BL_ORD_ID|14208 transcript/3084 full_length_coverage=3;length=3740;num_subreads=56	411	2885	47	413	1271	3740	2	365
transcript/3048 full_length_coverage=2;length=3785;num_subreads=52	gnl|BL_ORD_ID|9827 transcript/1709 full_length_coverage=3;length=4171;num_subreads=35	1449	3784	1	1450	1614	3950	2	1452
transcript/1142 full_length_coverage=5;length=4434;num_subreads=60	gnl|BL_ORD_ID|516 transcript/731 full_length_coverage=2;length=4769;num_subreads=35	2	2561	2562	4432	29	2584	2867	4741
transcript/4058 full_length_coverage=48;length=3299;num_subreads=60	gnl|BL_ORD_ID|15518 transcript/5116 full_length_coverage=3;length=3469;num_subreads=60	1	2582	2579	3294	1	2516	2766	3468
transcript/3400 full_length_coverage=3;length=3708;num_subreads=50	gnl|BL_ORD_ID|13982 transcript/2746 full_length_coverage=6;length=3885;num_subreads=60	1	2087	2086	3658	1	2097	2296	3869
transcript/5376 full_length_coverage=3;length=3451;num_subreads=57	gnl|BL_ORD_ID|15051 transcript/4344 full_length_coverage=2;length=3577;num_subreads=22	1146	3449	1	1146	1270	3575	3	1160
transcript/10919 full_length_coverage=8;length=2743;num_subreads=60	gnl|BL_ORD_ID|16156 transcript/6142 full_length_coverage=5;length=3311;num_subreads=60	2	2393	2393	2734	8	2399	2974	3308
transcript/5743 full_length_coverage=2;length=3434;num_subreads=14	gnl|BL_ORD_ID|14403 transcript/3378 full_length_coverage=2;length=3726;num_subreads=60	1	2501	2500	3403	8	2512	2819	3726
transcript/11499 full_length_coverage=2;length=2684;num_subreads=55	gnl|BL_ORD_ID|15003 transcript/4262 full_length_coverage=3;length=3604;num_subreads=42	756	2684	94	757	1639	3554	635	1298
transcript/998 full_length_coverage=27;length=4286;num_subreads=60	gnl|BL_ORD_ID|798 transcript/1156 full_length_coverage=2;length=4446;num_subreads=51	34	3950	3951	4187	2	3922	4205	4444
transcript/14590 full_length_coverage=8;length=2324;num_subreads=60	gnl|BL_ORD_ID|1081 transcript/12671 full_length_coverage=2;length=2532;num_subreads=45	1	1896	1892	2318	96	1991	2106	2531
transcript/3115 full_length_coverage=2;length=3766;num_subreads=44	gnl|BL_ORD_ID|754 transcript/1097 full_length_coverage=6;length=4197;num_subreads=60	1	3400	3400	3744	1	3410	3550	3904
transcript/10930 full_length_coverage=2;length=2770;num_subreads=60	gnl|BL_ORD_ID|18098 transcript/9300 full_length_coverage=2;length=2944;num_subreads=25	1	1476	1475	2769	5	1487	1597	2885
transcript/19561 full_length_coverage=41;length=1658;num_subreads=60	gnl|BL_ORD_ID|4503 transcript/17678 full_length_coverage=4;length=1760;num_subreads=60	1	1403	1401	1656	1	1403	1509	1757
transcript/15657 full_length_coverage=15;length=2198;num_subreads=60	gnl|BL_ORD_ID|14747 transcript/3878 full_length_coverage=3;length=3659;num_subreads=60	1	1254	1255	2153	1	1255	2761	3659
transcript/12643 full_length_coverage=2;length=2559;num_subreads=32	gnl|BL_ORD_ID|18706 transcript/10267 full_length_coverage=3;length=2878;num_subreads=52	1	2153	2149	2559	45	2198	2457	2869
transcript/13692 full_length_coverage=38;length=2351;num_subreads=60	gnl|BL_ORD_ID|15262 transcript/4677 full_length_coverage=3;length=3526;num_subreads=60	1082	2351	1	1082	2252	3520	1	1079
transcript/14925 full_length_coverage=2;length=2281;num_subreads=60	gnl|BL_ORD_ID|1289 transcript/13000 full_length_coverage=2;length=2499;num_subreads=56	496	2278	7	497	714	2497	1	491
transcript/6813 full_length_coverage=24;length=2992;num_subreads=60	gnl|BL_ORD_ID|16116 transcript/6078 full_length_coverage=2;length=3358;num_subreads=41	2	2314	2313	2964	34	2345	2706	3357
transcript/20371 full_length_coverage=2;length=1704;num_subreads=47	gnl|BL_ORD_ID|3373 transcript/16075 full_length_coverage=3;length=2151;num_subreads=54	167	1704	2	172	326	1847	5	178
transcript/2125 full_length_coverage=2;length=4009;num_subreads=12	gnl|BL_ORD_ID|9756 transcript/1586 full_length_coverage=4;length=4223;num_subreads=59	29	3346	3346	4009	2	3307	3509	4171
transcript/14903 full_length_coverage=6;length=2291;num_subreads=60	gnl|BL_ORD_ID|873 transcript/12336 full_length_coverage=2;length=2567;num_subreads=48	2	2072	2069	2287	185	2226	2355	2562
transcript/7008 full_length_coverage=2;length=3016;num_subreads=15	gnl|BL_ORD_ID|14284 transcript/3204 full_length_coverage=2;length=3738;num_subreads=23	1	2763	2762	3014	2	2761	3366	3618
transcript/11929 full_length_coverage=2;length=2622;num_subreads=48	gnl|BL_ORD_ID|16384 transcript/6518 full_length_coverage=2;length=3291;num_subreads=34	1	2121	2119	2621	75	2186	2376	2878
transcript/11137 full_length_coverage=2;length=2740;num_subreads=58	gnl|BL_ORD_ID|16915 transcript/7393 full_length_coverage=3;length=3210;num_subreads=60	2	2146	2144	2660	6	2150	2692	3208
transcript/8115 full_length_coverage=3;length=3098;num_subreads=60	gnl|BL_ORD_ID|14537 transcript/3586 full_length_coverage=2;length=3691;num_subreads=33	16	2243	2242	3097	495	2702	2809	3645
transcript/13158 full_length_coverage=2;length=2488;num_subreads=60	gnl|BL_ORD_ID|19784 transcript/11957 full_length_coverage=11;length=2622;num_subreads=60	154	2488	1	156	265	2588	1	156
transcript/765 full_length_coverage=2;length=4720;num_subreads=34	gnl|BL_ORD_ID|355 transcript/507 full_length_coverage=2;length=5034;num_subreads=41	197	4716	15	201	515	5034	2	188
transcript/5579 full_length_coverage=2;length=3403;num_subreads=58	gnl|BL_ORD_ID|10290 transcript/2418 full_length_coverage=3;length=3911;num_subreads=44	2	2529	2527	3403	1	2527	3033	3909
transcript/8211 full_length_coverage=2;length=3125;num_subreads=60	gnl|BL_ORD_ID|14497 transcript/3520 full_length_coverage=5;length=3536;num_subreads=55	1	2685	2683	3125	3	2916	3020	3519
transcript/2173 full_length_coverage=6;length=4008;num_subreads=60	gnl|BL_ORD_ID|9898 transcript/1823 full_length_coverage=2;length=4234;num_subreads=24	2	3605	3604	4008	1	3610	3730	4133
transcript/15700 full_length_coverage=2;length=2211;num_subreads=35	gnl|BL_ORD_ID|18769 transcript/10369 full_length_coverage=3;length=2816;num_subreads=44	2	2002	2001	2210	6	2005	2607	2816
transcript/6551 full_length_coverage=2;length=3175;num_subreads=34	gnl|BL_ORD_ID|15962 transcript/5815 full_length_coverage=3;length=3382;num_subreads=34	1481	3139	1	1478	1706	3343	150	1587
transcript/13559 full_length_coverage=5;length=2445;num_subreads=60	gnl|BL_ORD_ID|19307 transcript/11198 full_length_coverage=4;length=2729;num_subreads=60	2	2120	2118	2435	1	2118	2412	2729
transcript/23626 full_length_coverage=3;length=1384;num_subreads=60	gnl|BL_ORD_ID|7599 transcript/22073 full_length_coverage=2;length=1496;num_subreads=23	248	1384	33	248	359	1496	2	221
transcript/24897 full_length_coverage=6;length=1187;num_subreads=60	gnl|BL_ORD_ID|470 transcript/673 full_length_coverage=12;length=4797;num_subreads=60	226	1147	5	228	3874	4795	2	225
transcript/11659 full_length_coverage=2;length=2658;num_subreads=42	gnl|BL_ORD_ID|18235 transcript/9515 full_length_coverage=3;length=2860;num_subreads=49	224	2627	1	225	459	2859	1	226
transcript/9710 full_length_coverage=4;length=2623;num_subreads=55	gnl|BL_ORD_ID|17919 transcript/8986 full_length_coverage=13;length=2981;num_subreads=60	14	1917	1915	2623	62	1966	2273	2976
transcript/8675 full_length_coverage=7;length=3020;num_subreads=60	gnl|BL_ORD_ID|17123 transcript/7710 full_length_coverage=2;length=3135;num_subreads=59	1072	3008	1	1075	1203	3135	1	1074
transcript/13131 full_length_coverage=11;length=2459;num_subreads=60	gnl|BL_ORD_ID|10229 transcript/2317 full_length_coverage=2;length=4021;num_subreads=12	393	2436	4	395	1983	4021	1	393
transcript/17185 full_length_coverage=8;length=2017;num_subreads=60	gnl|BL_ORD_ID|3100 transcript/15671 full_length_coverage=2;length=2163;num_subreads=11	207	2016	61	209	351	2161	91	239
transcript/12061 full_length_coverage=2;length=2622;num_subreads=60	gnl|BL_ORD_ID|16143 transcript/6121 full_length_coverage=3;length=3399;num_subreads=17	1171	2620	1	1172	1923	3371	2	1149
transcript/6358 full_length_coverage=4;length=3358;num_subreads=43	gnl|BL_ORD_ID|10091 transcript/2112 full_length_coverage=2;length=4022;num_subreads=20	105	1804	1802	3356	1	1673	2460	4014
transcript/7797 full_length_coverage=4;length=3128;num_subreads=60	gnl|BL_ORD_ID|16585 transcript/6844 full_length_coverage=2;length=3244;num_subreads=19	1	1619	1619	3060	1	1619	1802	3223
transcript/14381 full_length_coverage=5;length=2335;num_subreads=60	gnl|BL_ORD_ID|19948 transcript/12213 full_length_coverage=9;length=2463;num_subreads=60	445	2334	7	444	575	2463	11	470
transcript/9008 full_length_coverage=28;length=3000;num_subreads=60	gnl|BL_ORD_ID|15643 transcript/5312 full_length_coverage=2;length=3450;num_subreads=33	778	3000	95	779	1161	3384	365	1050
transcript/23881 full_length_coverage=4;length=1312;num_subreads=60	gnl|BL_ORD_ID|17527 transcript/8379 full_length_coverage=14;length=2805;num_subreads=60	626	1311	8	631	1996	2680	2	624
transcript/17894 full_length_coverage=4;length=1956;num_subreads=60	gnl|BL_ORD_ID|592 transcript/857 full_length_coverage=2;length=4635;num_subreads=47	1	1055	1054	1947	2	1035	3734	4620
transcript/6374 full_length_coverage=2;length=3309;num_subreads=36	gnl|BL_ORD_ID|9601 transcript/1356 full_length_coverage=3;length=4409;num_subreads=17	1	1695	1691	3307	180	1881	2372	3990
transcript/8277 full_length_coverage=2;length=3069;num_subreads=29	gnl|BL_ORD_ID|743 transcript/1078 full_length_coverage=7;length=4469;num_subreads=60	225	2976	1	226	1717	4469	1	225
transcript/15580 full_length_coverage=4;length=2118;num_subreads=28	gnl|BL_ORD_ID|18271 transcript/9570 full_length_coverage=2;length=2945;num_subreads=11	256	2099	3	256	1130	2943	1	249
transcript/8874 full_length_coverage=2;length=3060;num_subreads=32	gnl|BL_ORD_ID|15870 transcript/5673 full_length_coverage=2;length=3427;num_subreads=32	113	1676	1677	3058	2	1561	1701	3081
transcript/13141 full_length_coverage=3;length=2512;num_subreads=44	gnl|BL_ORD_ID|18111 transcript/9324 full_length_coverage=4;length=2971;num_subreads=60	1	1896	1895	2399	1	1911	2453	2959
transcript/334 full_length_coverage=6;length=5360;num_subreads=60	gnl|BL_ORD_ID|194 transcript/283 full_length_coverage=2;length=5463;num_subreads=22	2	2916	2916	5356	5	2907	3025	5462
transcript/6015 full_length_coverage=2;length=3352;num_subreads=57	gnl|BL_ORD_ID|15380 transcript/4886 full_length_coverage=3;length=3502;num_subreads=33	1	3001	2999	3323	1	3004	3123	3449
transcript/12088 full_length_coverage=2;length=2604;num_subreads=60	gnl|BL_ORD_ID|18653 transcript/10191 full_length_coverage=2;length=2835;num_subreads=60	1	1882	1882	2600	94	2004	2104	2800
transcript/11782 full_length_coverage=7;length=2634;num_subreads=60	gnl|BL_ORD_ID|9654 transcript/1436 full_length_coverage=7;length=4289;num_subreads=60	1	1701	1699	2634	1	1701	3268	4203
transcript/17006 full_length_coverage=26;length=2045;num_subreads=60	gnl|BL_ORD_ID|966 transcript/12494 full_length_coverage=3;length=2562;num_subreads=60	244	2027	7	247	778	2557	2	243
transcript/9839 full_length_coverage=2;length=2886;num_subreads=60	gnl|BL_ORD_ID|15928 transcript/5773 full_length_coverage=9;length=3379;num_subreads=60	1	1475	1473	2883	19	1493	1638	3052
transcript/25561 full_length_coverage=5;length=1128;num_subreads=60	gnl|BL_ORD_ID|19721 transcript/11851 full_length_coverage=2;length=2671;num_subreads=60	113	1121	2	115	1647	2669	8	121
transcript/2271 full_length_coverage=2;length=3868;num_subreads=36	gnl|BL_ORD_ID|9888 transcript/1806 full_length_coverage=35;length=4123;num_subreads=60	139	3866	1	139	328	4056	76	223
transcript/14106 full_length_coverage=2;length=2394;num_subreads=21	gnl|BL_ORD_ID|18215 transcript/9485 full_length_coverage=4;length=2942;num_subreads=60	147	2392	1	152	691	2935	116	267
transcript/13447 full_length_coverage=2;length=2379;num_subreads=45	gnl|BL_ORD_ID|17105 transcript/7683 full_length_coverage=2;length=3147;num_subreads=60	237	2332	4	237	963	3035	3	236
transcript/7450 full_length_coverage=2;length=3196;num_subreads=25	gnl|BL_ORD_ID|15928 transcript/5773 full_length_coverage=9;length=3379;num_subreads=60	1449	3189	1	1451	1638	3377	19	1493
transcript/26171 full_length_coverage=2;length=1027;num_subreads=11	gnl|BL_ORD_ID|1757 transcript/13718 full_length_coverage=2;length=2425;num_subreads=60	159	1021	5	160	1465	2327	105	260
transcript/7864 full_length_coverage=2;length=3128;num_subreads=43	gnl|BL_ORD_ID|14566 transcript/3628 full_length_coverage=8;length=3325;num_subreads=60	353	3122	38	357	447	3232	8	325
transcript/7797 full_length_coverage=4;length=3128;num_subreads=60	gnl|BL_ORD_ID|13968 transcript/2725 full_length_coverage=2;length=3861;num_subreads=21	16	1619	1619	3060	2	1605	1788	3233
transcript/20218 full_length_coverage=4;length=1731;num_subreads=60	gnl|BL_ORD_ID|4581 transcript/17803 full_length_coverage=2;length=1962;num_subreads=60	271	1730	33	270	357	1817	2	239
transcript/21302 full_length_coverage=5;length=1611;num_subreads=60	gnl|BL_ORD_ID|17565 transcript/8444 full_length_coverage=2;length=3041;num_subreads=47	260	1592	45	261	1703	3036	123	351
transcript/7137 full_length_coverage=3;length=3232;num_subreads=27	gnl|BL_ORD_ID|9813 transcript/1685 full_length_coverage=2;length=4188;num_subreads=60	1	2461	2461	3229	1	2455	3398	4166
transcript/1530 full_length_coverage=8;length=4069;num_subreads=60	gnl|BL_ORD_ID|9898 transcript/1823 full_length_coverage=2;length=4234;num_subreads=24	2	3522	3521	4024	101	3610	3730	4234
transcript/18723 full_length_coverage=4;length=1868;num_subreads=60	gnl|BL_ORD_ID|18234 transcript/9514 full_length_coverage=2;length=2955;num_subreads=9	304	1820	5	309	1425	2951	3	309
transcript/19853 full_length_coverage=8;length=1759;num_subreads=60	gnl|BL_ORD_ID|17551 transcript/8417 full_length_coverage=2;length=3061;num_subreads=38	356	1753	44	360	1664	3058	2	318
transcript/21542 full_length_coverage=2;length=1647;num_subreads=25	gnl|BL_ORD_ID|3100 transcript/15671 full_length_coverage=2;length=2163;num_subreads=11	221	1646	75	226	727	2152	91	243
transcript/3492 full_length_coverage=3;length=3719;num_subreads=60	gnl|BL_ORD_ID|13869 transcript/2562 full_length_coverage=2;length=3916;num_subreads=45	1	2632	2631	3675	1	2631	2868	3915
transcript/22568 full_length_coverage=5;length=1470;num_subreads=60	gnl|BL_ORD_ID|3111 transcript/15686 full_length_coverage=2;length=2223;num_subreads=9	336	1468	43	338	1056	2193	3	305
transcript/17179 full_length_coverage=2;length=2067;num_subreads=10	gnl|BL_ORD_ID|18948 transcript/10653 full_length_coverage=3;length=2785;num_subreads=60	1004	2064	1	1005	1716	2776	2	1002
transcript/4386 full_length_coverage=9;length=3625;num_subreads=60	gnl|BL_ORD_ID|13887 transcript/2596 full_length_coverage=2;length=3890;num_subreads=60	517	3594	56	517	808	3889	2	464
transcript/16673 full_length_coverage=3;length=1923;num_subreads=60	gnl|BL_ORD_ID|3044 transcript/15587 full_length_coverage=2;length=2207;num_subreads=60	357	1921	8	357	463	2027	6	350
transcript/20817 full_length_coverage=2;length=1656;num_subreads=60	gnl|BL_ORD_ID|17134 transcript/7736 full_length_coverage=2;length=3151;num_subreads=36	1	1211	1209	1654	1	1210	2662	3107
transcript/13745 full_length_coverage=2;length=2427;num_subreads=60	gnl|BL_ORD_ID|19008 transcript/10754 full_length_coverage=2;length=2751;num_subreads=13	1	1726	1724	2426	5	1730	2037	2740
transcript/1227 full_length_coverage=3;length=4392;num_subreads=43	gnl|BL_ORD_ID|694 transcript/1001 full_length_coverage=6;length=4532;num_subreads=60	302	4366	2	305	469	4532	4	306
transcript/12441 full_length_coverage=3;length=2536;num_subreads=60	gnl|BL_ORD_ID|18951 transcript/10658 full_length_coverage=3;length=2806;num_subreads=34	1	1733	1730	2536	7	1737	1974	2778
transcript/2088 full_length_coverage=3;length=4035;num_subreads=45	gnl|BL_ORD_ID|9984 transcript/1955 full_length_coverage=3;length=4084;num_subreads=39	1102	3984	1	1102	1202	4084	1	1102
transcript/6536	gnl|BL_ORD_ID|15516 transcript/5114 full_length_coverage=6;length=3378;num_subreads=60	492	3253	80	492	614	3375	24	436
transcript/17136 full_length_coverage=14;length=2009;num_subreads=60	gnl|BL_ORD_ID|3864 transcript/16768 full_length_coverage=2;length=2070;num_subreads=60	143	1967	1	143	251	2069	1	142
transcript/8584 full_length_coverage=5;length=3031;num_subreads=60	gnl|BL_ORD_ID|17041 transcript/7579 full_length_coverage=12;length=3174;num_subreads=60	1	2669	2664	3031	1	2654	2757	3140
transcript/9008 full_length_coverage=28;length=3000;num_subreads=60	gnl|BL_ORD_ID|14078 transcript/2888 full_length_coverage=8;length=3816;num_subreads=60	675	3000	95	676	1443	3769	366	947
transcript/25032 full_length_coverage=2;length=1175;num_subreads=60	gnl|BL_ORD_ID|2204 transcript/14386 full_length_coverage=2;length=2351;num_subreads=17	178	1148	4	178	1386	2350	4	179
transcript/18304 full_length_coverage=9;length=1906;num_subreads=60	gnl|BL_ORD_ID|18450 transcript/9841 full_length_coverage=3;length=2864;num_subreads=44	1	1127	1127	1881	8	1137	2109	2863
transcript/726 full_length_coverage=2;length=4754;num_subreads=35	gnl|BL_ORD_ID|131 transcript/182 full_length_coverage=2;length=5783;num_subreads=16	1286	4754	1	1287	1526	4984	55	1339
transcript/6374 full_length_coverage=2;length=3309;num_subreads=36	gnl|BL_ORD_ID|9627 transcript/1397 full_length_coverage=10;length=4312;num_subreads=60	1	1695	1691	3307	69	1768	2256	3873
transcript/293 full_length_coverage=5;length=5533;num_subreads=60	gnl|BL_ORD_ID|89 transcript/126 full_length_coverage=2;length=6080;num_subreads=21	1	3101	3100	5525	88	3196	3640	6074
transcript/24249 full_length_coverage=6;length=1281;num_subreads=60	gnl|BL_ORD_ID|3037 transcript/15579 full_length_coverage=5;length=2194;num_subreads=60	142	1261	5	144	1074	2194	3	139
transcript/10930 full_length_coverage=2;length=2770;num_subreads=60	gnl|BL_ORD_ID|18058 transcript/9228 full_length_coverage=4;length=2928;num_subreads=35	1	1476	1475	2770	4	1482	1592	2885
transcript/6166 full_length_coverage=4;length=3337;num_subreads=60	gnl|BL_ORD_ID|15673 transcript/5372 full_length_coverage=3;length=3453;num_subreads=60	1	2069	2068	3334	1	2075	2183	3450
transcript/14985 full_length_coverage=4;length=2305;num_subreads=52	gnl|BL_ORD_ID|16031 transcript/5937 full_length_coverage=2;length=3389;num_subreads=56	1	1315	1312	2303	38	1350	2272	3279
transcript/12061 full_length_coverage=2;length=2622;num_subreads=60	gnl|BL_ORD_ID|15952 transcript/5801 full_length_coverage=2;length=3399;num_subreads=60	1171	2622	1	1172	1932	3398	4	1167
transcript/14848 full_length_coverage=3;length=2296;num_subreads=28	gnl|BL_ORD_ID|1154 transcript/12796 full_length_coverage=2;length=2524;num_subreads=17	132	2296	1	137	263	2435	12	148
transcript/19121 full_length_coverage=6;length=1808;num_subreads=60	gnl|BL_ORD_ID|4041 transcript/17021 full_length_coverage=2;length=2036;num_subreads=52	705	1786	9	709	954	2036	11	711
transcript/4377 full_length_coverage=8;length=3591;num_subreads=60	gnl|BL_ORD_ID|14631 transcript/3724 full_length_coverage=2;length=3699;num_subreads=13	26	2850	2847	3532	1	2830	2949	3636
transcript/13561 full_length_coverage=3;length=2442;num_subreads=60	gnl|BL_ORD_ID|18202 transcript/9465 full_length_coverage=11;length=2785;num_subreads=60	17	1844	1844	2442	2	1829	2154	2752
transcript/19232 full_length_coverage=2;length=1827;num_subreads=14	gnl|BL_ORD_ID|1909 transcript/13954 full_length_coverage=5;length=2415;num_subreads=60	137	1809	1	137	745	2414	3	138
transcript/870 full_length_coverage=32;length=4578;num_subreads=60	gnl|BL_ORD_ID|571 transcript/824 full_length_coverage=2;length=4694;num_subreads=14	232	4547	2	233	378	4694	1	230
transcript/1889 full_length_coverage=4;length=4126;num_subreads=60	gnl|BL_ORD_ID|9614 transcript/1373 full_length_coverage=3;length=4308;num_subreads=30	27	3970	3967	4083	2	3940	4196	4308
transcript/6173 full_length_coverage=6;length=3334;num_subreads=60	gnl|BL_ORD_ID|14722 transcript/3843 full_length_coverage=16;length=3646;num_subreads=60	1545	3332	1	1546	1845	3632	1	1559
transcript/1704 full_length_coverage=2;length=4165;num_subreads=46	gnl|BL_ORD_ID|604 transcript/874 full_length_coverage=5;length=4369;num_subreads=58	1	2503	2503	4164	1	2513	2706	4368
transcript/8635 full_length_coverage=2;length=3023;num_subreads=26	gnl|BL_ORD_ID|17034 transcript/7567 full_length_coverage=2;length=3169;num_subreads=56	1	1652	1650	3020	1	1651	1795	3167
transcript/24794 full_length_coverage=4;length=1200;num_subreads=60	gnl|BL_ORD_ID|8946 transcript/23819 full_length_coverage=2;length=1325;num_subreads=31	7	585	581	1164	2	580	743	1325
transcript/7501 full_length_coverage=11;length=3173;num_subreads=60	gnl|BL_ORD_ID|16469 transcript/6642 full_length_coverage=2;length=3283;num_subreads=60	553	3169	8	555	666	3281	18	560
transcript/12997 full_length_coverage=2;length=2503;num_subreads=34	gnl|BL_ORD_ID|14267 transcript/3180 full_length_coverage=2;length=3747;num_subreads=48	236	2503	2	238	1464	3745	70	306
transcript/11782 full_length_coverage=7;length=2634;num_subreads=60	gnl|BL_ORD_ID|9726 transcript/1546 full_length_coverage=6;length=4229;num_subreads=60	1	1701	1700	2634	1	1701	3200	4134
transcript/9119 full_length_coverage=2;length=2984;num_subreads=35	gnl|BL_ORD_ID|15488 transcript/5072 full_length_coverage=56;length=3394;num_subreads=60	1	1745	1743	2984	1	1740	2007	3243
transcript/20877 full_length_coverage=2;length=1650;num_subreads=60	gnl|BL_ORD_ID|19854 transcript/12061 full_length_coverage=2;length=2622;num_subreads=60	114	1650	1	113	1101	2622	1	113
transcript/6553 full_length_coverage=12;length=3272;num_subreads=60	gnl|BL_ORD_ID|14579 transcript/3648 full_length_coverage=3;length=3675;num_subreads=60	2	2944	2943	3271	2	2944	3163	3491
transcript/17992 full_length_coverage=4;length=1945;num_subreads=60	gnl|BL_ORD_ID|3628 transcript/16453 full_length_coverage=2;length=2127;num_subreads=12	98	1928	2	100	269	2104	1	111

## Sheet: Table S3
GeneID	COG_class	COG_class_annotation	GO_annotation	KEGG_annotation	KEGG_pathway	KOG_class	KOG_class_annotation	Pfam_annotation	Swissprot_annotation	eggNOG_class	eggNOG_class_annotation	nr_annotation
F01_transcript/43338	[J]	Translation, ribosomal structure and biogenesis	Biological Process: RNA methylation (GO:0001510);; Molecular Function: structural constituent of ribosome (GO:0003735);; Cellular Component: nucleolus (GO:0005730);; Biological Process: rRNA processing (GO:0006364);; Biological Process: translation (GO:0006412);; Cellular Component: cytosolic large ribosomal subunit (GO:0022625);;	K02896|6.53858e-100|sbi:SORBI_09g028470|SORBIDRAFT_09g028470, Sb09g028470; hypothetical protein; K02896 large subunit ribosomal protein L24e (A)	ko03010:Ribosome	[J]	Translation, ribosomal structure and biogenesis	Ribosomal protein L24e	Probable ribosome biogenesis protein RLP24 GN=At2g44860 OS=Arabidopsis thaliana (Mouse-ear cress) PE=2 SV=1	J	Translation, ribosomal structure and biogenesis	hypothetical protein SORBIDRAFT_09g028470 [Sorghum bicolor]
F01_transcript/15322	[J]	Translation, ribosomal structure and biogenesis	Molecular Function: glutamate-tRNA ligase activity (GO:0004818);; Molecular Function: ATP binding (GO:0005524);; Biological Process: glutamyl-tRNA aminoacylation (GO:0006424);; Cellular Component: plastid (GO:0009536);;	K01885|0|sbi:SORBI_01g047560|SORBIDRAFT_01g047560, Sb01g047560; hypothetical protein; K01885 glutamyl-tRNA synthetase [EC:6.1.1.17] (A)	ko00860:Porphyrin and chlorophyll metabolism;ko00970:Aminoacyl-tRNA biosynthesis	[J]	Translation, ribosomal structure and biogenesis	tRNA synthetases class I (E and Q), catalytic domain;; tRNA synthetases class I (E and Q), anti-codon binding domain;; Glutathione S-transferase, C-terminal domain	Glutamine--tRNA ligase OS=Lupinus luteus (European yellow lupin) PE=2 SV=2	J	Translation, ribosomal structure and biogenesis	glutamyl-tRNA synthetase [Saccharum hybrid cultivar R570]
F02_transcript/23803	--	--	--	--	--	--	--	--	--	S	Function unknown	uncharacterized protein LOC100383519 precursor [Zea mays]
F01_transcript/18111	--	--	Molecular Function: sequence-specific DNA binding transcription factor activity (GO:0003700);; Biological Process: regulation of transcription, DNA-templated (GO:0006355);; Molecular Function: sequence-specific DNA binding (GO:0043565);;	--	--	--	--	No apical meristem (NAM) protein	NAC domain-containing protein 78 GN=T32M21.10 OS=Arabidopsis thaliana (Mouse-ear cress) PE=2 SV=2	S	Function unknown	PREDICTED: NAC domain-containing protein 55-like [Setaria italica]
[truncated: 39,577 more rows]

## Sheet: Table S4
Gene family	transcript
[truncated: 3,640 more rows]

## Sheet: Table S5
Gene ID	Family	Type
F01_transcript/10010-1F	RLK-Pelle_LRR-VII-3	PK
F01_transcript/10038-0F	RLK-Pelle_WAK	PK
F01_transcript/10049-2F	TKL-Pl-1	PK
F01_transcript/10074-2F	RLK-Pelle_PERK-1	PK
[truncated: 2,620 more rows]

## Sheet: Table S6
Gene_ID	SSR_number	SSR_type	SSR	Size	SSR_Start	SSR_End
[truncated: 14,067 more rows]

[truncated: 3 more sheets: Table S7, Table S8, Table S9]
